# Supplementary material for: 2-Methyl­piperazinediium tetra­chlorido­zincate(II)
Source: Acta Crystallogr Sect E Struct Rep Online. 2010 Apr 10;66(Pt 5):m515. doi: 10.1107/S1600536810012547 (PMC2979142; doi:10.1107/S1600536810012547)
Supplement: Supplementary file 1 [file e-66-0m515-sup1.cif]

##############################################################################
###                                                                        ###
###        Electronic paper (Acta Crystallographica Section E)             ###
###                                                                        ###
##############################################################################
#                                                                            #
# This CIF contains the data in a paper accepted for publication in Acta     #
# Crystallographica Section E. It conforms to the requirements of Notes      #
# for Authors for Section E, and has been peer reviewed under the auspices   #
# of the IUCr Commission on Journals.                                        #
#                                                                            #
# Full details of the Crystallographic Information File format               #
# are given in the paper "The Crystallographic Information File (CIF):       #
# a New Standard Archive File for Crystallography" by S. R. Hall, F. H.      #
# Allen and I. D. Brown [Acta Cryst. (1991), A47, 655-685].                  #
#                                                                            #
# The current version of the core CIF dictionary is obtainable from          #
# ftp://ftp.iucr.org/pub/cif_core.dic. The current version number is 2.4.    #
#                                                                            #
# Software is freely available for graphical display of the structure(s) in  #
# this CIF.  For information consult the CIF home page http://www.iucr.org/  #
# cif/home.html                                                              #
#                                                                            #
# This file may be used for bona fide research purposes within the           #
# scientific community so long as proper attribution is given to the journal # 
# article from which it was obtained.                                        #
#                                                                            #
##############################################################################
                                             
data_I
_audit_creation_method     SHELXL-97
_chemical_name_systematic
;
2-Methylpiperazinediium tetrachloridozinc(II)
;
_chemical_name_common     ?
_chemical_formula_moiety     'C5 H14 N2 2+, Cl4 Zn 2-'
_chemical_formula_sum     'C5 H14 Cl4 N2 Zn'
_chemical_formula_iupac     '(C5 H14 N2) [Zn Cl4]'
_chemical_formula_weight     309.35
_chemical_melting_point     ?
_symmetry_cell_setting     Monoclinic
_symmetry_space_group_name_H-M     'P 21/n'
_symmetry_space_group_name_Hall     '-P 2yn'
loop_
    _symmetry_equiv_pos_as_xyz
    'x, y, z'
    '-x+1/2, y+1/2, -z+1/2'
    '-x, -y, -z'
    'x-1/2, -y-1/2, z-1/2'
_cell_length_a     8.4183(17)
_cell_length_b     14.939(3)
_cell_length_c     9.830(2)
_cell_angle_alpha     90.00
_cell_angle_beta     90.35(3)
_cell_angle_gamma     90.00
_cell_volume     1236.3(4)
_cell_formula_units_Z     4
_cell_measurement_reflns_used     2112
_cell_measurement_theta_min     3.18
_cell_measurement_theta_max     26.00
_cell_measurement_temperature     291(2)
_exptl_crystal_description     block
_exptl_crystal_colour     colorless
_exptl_crystal_size_max     0.35
_exptl_crystal_size_mid     0.25
_exptl_crystal_size_min     0.15
_exptl_crystal_density_diffrn     1.662
_exptl_crystal_density_meas     ?
_exptl_crystal_density_method     'not measured'
_exptl_crystal_F_000     624
_exptl_absorpt_coefficient_mu     2.808
_exptl_absorpt_correction_type     multi-scan
_exptl_absorpt_process_details     '(CrystalClear; Rigaku, 2005)'
_exptl_absorpt_correction_T_min     0.4399
_exptl_absorpt_correction_T_max     0.6781
_diffrn_ambient_temperature     291(2)
_diffrn_radiation_type     MoK\a
_diffrn_radiation_wavelength     0.71073
_diffrn_radiation_source     'fine-focus sealed tube'
_diffrn_radiation_monochromator     graphite
_diffrn_measurement_device_type     'Rigaku SCXmini CCD'
_diffrn_measurement_method     '\w scans'
_diffrn_detector_area_resol_mean     13.6612
_diffrn_reflns_number     11203
_diffrn_reflns_av_R_equivalents     0.0449
_diffrn_reflns_av_sigmaI/netI     0.0322
_diffrn_reflns_theta_min     3.18
_diffrn_reflns_theta_max     26.00
_diffrn_reflns_theta_full     26.00
_diffrn_measured_fraction_theta_max     0.999
_diffrn_measured_fraction_theta_full     0.999
_diffrn_reflns_limit_h_min     -10
_diffrn_reflns_limit_h_max     10
_diffrn_reflns_limit_k_min     -18
_diffrn_reflns_limit_k_max     18
_diffrn_reflns_limit_l_min     -12
_diffrn_reflns_limit_l_max     12
_diffrn_standards_number     ?
_diffrn_standards_interval_count     ?
_diffrn_standards_interval_time     ?
_diffrn_standards_decay_%     ?
_reflns_number_total     2423
_reflns_number_gt     2112
_reflns_threshold_expression     I>2\s(I)
_refine_ls_structure_factor_coef     Fsqd
_refine_ls_matrix_type     full
_refine_ls_R_factor_all     0.0446
_refine_ls_R_factor_gt     0.0372
_refine_ls_wR_factor_gt     0.0848
_refine_ls_wR_factor_ref     0.0877
_refine_ls_goodness_of_fit_ref     1.106
_refine_ls_restrained_S_all     1.106
_refine_ls_number_reflns     2423
_refine_ls_number_parameters     110
_refine_ls_number_restraints     0
_refine_ls_hydrogen_treatment     constr
_refine_ls_weighting_scheme     calc
_refine_ls_weighting_details
         'calc w=1/[\s^2^(Fo^2^)+(0.0275P)^2^+1.3805P] where P=(Fo^2^+2Fc^2^)/3'
_atom_sites_solution_hydrogens     geom
_atom_sites_solution_primary     direct
_atom_sites_solution_secondary     difmap
_refine_ls_shift/su_max     0.000
_refine_ls_shift/su_mean     0.000
_refine_diff_density_max     0.669
_refine_diff_density_min     -0.448
_refine_ls_extinction_method     none
_refine_ls_extinction_coef     ?
loop_
    _atom_type_symbol
    _atom_type_description
    _atom_type_scat_dispersion_real
    _atom_type_scat_dispersion_imag
    _atom_type_scat_source
    'C' 'C' 0.0033 0.0016
                         'International Tables Vol C Tables 4.2.6.8 and 6.1.1.4'
    'H' 'H' 0.0000 0.0000
                         'International Tables Vol C Tables 4.2.6.8 and 6.1.1.4'
    'N' 'N' 0.0061 0.0033
                         'International Tables Vol C Tables 4.2.6.8 and 6.1.1.4'
    'Cl' 'Cl' 0.1484 0.1585
                         'International Tables Vol C Tables 4.2.6.8 and 6.1.1.4'
    'Zn' 'Zn' 0.2839 1.4301
                         'International Tables Vol C Tables 4.2.6.8 and 6.1.1.4'
_computing_data_collection     'CrystalClear (Rigaku, 2005)'
_computing_cell_refinement     'CrystalClear (Rigaku, 2005)'
_computing_data_reduction     'CrystalClear (Rigaku, 2005)'
_computing_structure_solution     'SHELXS97 (Sheldrick, 2008)'
_computing_structure_refinement     'SHELXL97 (Sheldrick, 2008)'
_computing_molecular_graphics
                     'SHELXTL (Sheldrick, 2008) and DIAMOND (Brandenburg, 1999)'
_computing_publication_material     'SHELXTL (Sheldrick, 2008)'
loop_
    _atom_site_type_symbol
    _atom_site_label
    _atom_site_fract_x
    _atom_site_fract_y
    _atom_site_fract_z
    _atom_site_U_iso_or_equiv
    _atom_site_adp_type
    _atom_site_calc_flag
    _atom_site_refinement_flags
    _atom_site_occupancy
    _atom_site_disorder_assembly
    _atom_site_disorder_group
    C C1 0.3285(4) 0.0505(2) 0.7709(4) 0.0525(9) Uani d . 1 . .
    H H1C 0.3682 0.0101 0.8405 0.063 Uiso calc R 1 . .
    H H1D 0.3282 0.0188 0.6848 0.063 Uiso calc R 1 . .
    C C2 0.4331(4) 0.1290(3) 0.7618(4) 0.0518(9) Uani d . 1 . .
    H H2C 0.5384 0.1101 0.7346 0.062 Uiso calc R 1 . .
    H H2D 0.4419 0.1571 0.8505 0.062 Uiso calc R 1 . .
    C C3 0.2019(3) 0.2241(2) 0.6920(3) 0.0373(7) Uani d . 1 . .
    H H3 0.2013 0.2560 0.7791 0.045 Uiso calc R 1 . .
    C C4 0.0994(4) 0.1433(2) 0.7029(4) 0.0429(8) Uani d . 1 . .
    H H4A 0.0917 0.1145 0.6147 0.051 Uiso calc R 1 . .
    H H4B -0.0066 0.1613 0.7297 0.051 Uiso calc R 1 . .
    C C5 0.1468(4) 0.2868(2) 0.5815(4) 0.0521(9) Uani d . 1 . .
    H H5A 0.1518 0.2569 0.4952 0.078 Uiso calc R 1 . .
    H H5B 0.2141 0.3386 0.5801 0.078 Uiso calc R 1 . .
    H H5C 0.0393 0.3047 0.5988 0.078 Uiso calc R 1 . .
    Cl Cl1 0.20460(10) -0.02794(6) 0.10506(9) 0.0464(2) Uani d . 1 . .
    Cl Cl2 0.19838(10) 0.21504(6) 0.07287(9) 0.0490(2) Uani d . 1 . .
    Cl Cl3 -0.04089(10) 0.10987(6) 0.33241(9) 0.0470(2) Uani d . 1 . .
    Cl Cl4 0.40648(12) 0.10940(8) 0.37036(10) 0.0670(3) Uani d . 1 . .
    N N1 0.1644(3) 0.07835(19) 0.8046(3) 0.0428(7) Uani d . 1 . .
    H H1A 0.1639 0.1037 0.8877 0.051 Uiso calc R 1 . .
    H H1B 0.1013 0.0297 0.8072 0.051 Uiso calc R 1 . .
    N N2 0.3697(3) 0.19527(18) 0.6611(3) 0.0379(6) Uani d . 1 . .
    H H2A 0.3721 0.1708 0.5775 0.046 Uiso calc R 1 . .
    H H2B 0.4330 0.2438 0.6607 0.046 Uiso calc R 1 . .
    Zn Zn1 0.19783(4) 0.10028(3) 0.22722(4) 0.03895(14) Uani d . 1 . .
loop_
    _atom_site_aniso_label
    _atom_site_aniso_U_11
    _atom_site_aniso_U_22
    _atom_site_aniso_U_33
    _atom_site_aniso_U_12
    _atom_site_aniso_U_13
    _atom_site_aniso_U_23
    C1 0.056(2) 0.043(2) 0.059(2) 0.0128(17) 0.0036(19) 0.0120(17)
    C2 0.0327(18) 0.066(2) 0.057(2) 0.0041(16) -0.0075(16) 0.0141(19)
    C3 0.0335(16) 0.0407(18) 0.0376(17) 0.0001(13) 0.0016(14) 0.0058(14)
    C4 0.0302(16) 0.050(2) 0.049(2) -0.0042(14) 0.0006(14) 0.0125(16)
    C5 0.048(2) 0.050(2) 0.058(2) 0.0058(16) -0.0006(18) 0.0196(18)
    Cl1 0.0528(5) 0.0424(5) 0.0441(5) 0.0075(4) 0.0048(4) -0.0056(4)
    Cl2 0.0456(5) 0.0490(5) 0.0527(5) 0.0104(4) 0.0109(4) 0.0079(4)
    Cl3 0.0396(4) 0.0540(5) 0.0474(5) 0.0026(4) 0.0088(4) -0.0057(4)
    Cl4 0.0453(5) 0.1063(9) 0.0493(6) 0.0189(5) -0.0136(4) -0.0232(5)
    N1 0.0417(15) 0.0416(16) 0.0451(16) -0.0079(12) 0.0057(13) 0.0112(13)
    N2 0.0265(13) 0.0475(16) 0.0398(15) -0.0088(11) 0.0010(11) 0.0074(12)
    Zn1 0.0354(2) 0.0457(2) 0.0357(2) 0.00775(16) -0.00171(16) -0.00409(16)
loop_
    _geom_bond_atom_site_label_1
    _geom_bond_atom_site_label_2
    _geom_bond_site_symmetry_2
    _geom_bond_distance
    _geom_bond_publ_flag
    C1 C2 . 1.470(5) ?
    C1 N1 . 1.482(4) ?
    C1 H1C . 0.9700 ?
    C1 H1D . 0.9700 ?
    C2 N2 . 1.496(4) ?
    C2 H2C . 0.9700 ?
    C2 H2D . 0.9700 ?
    C3 C4 . 1.487(4) ?
    C3 C5 . 1.505(4) ?
    C3 N2 . 1.509(4) ?
    C3 H3 . 0.9800 ?
    C4 N1 . 1.495(4) ?
    C4 H4A . 0.9700 ?
    C4 H4B . 0.9700 ?
    C5 H5A . 0.9600 ?
    C5 H5B . 0.9600 ?
    C5 H5C . 0.9600 ?
    Cl1 Zn1 . 2.2616(10) ?
    Cl2 Zn1 . 2.2895(10) ?
    Cl3 Zn1 . 2.2702(11) ?
    Cl4 Zn1 . 2.2480(12) ?
    N1 H1A . 0.9000 ?
    N1 H1B . 0.9000 ?
    N2 H2A . 0.9000 ?
    N2 H2B . 0.9000 ?
loop_
    _geom_angle_atom_site_label_1
    _geom_angle_atom_site_label_2
    _geom_angle_atom_site_label_3
    _geom_angle_site_symmetry_1
    _geom_angle_site_symmetry_3
    _geom_angle
    _geom_angle_publ_flag
    C2 C1 N1 . . 110.4(3) ?
    C2 C1 H1C . . 109.6 ?
    N1 C1 H1C . . 109.6 ?
    C2 C1 H1D . . 109.6 ?
    N1 C1 H1D . . 109.6 ?
    H1C C1 H1D . . 108.1 ?
    C1 C2 N2 . . 110.9(3) ?
    C1 C2 H2C . . 109.5 ?
    N2 C2 H2C . . 109.5 ?
    C1 C2 H2D . . 109.5 ?
    N2 C2 H2D . . 109.5 ?
    H2C C2 H2D . . 108.0 ?
    C4 C3 C5 . . 112.3(3) ?
    C4 C3 N2 . . 109.1(3) ?
    C5 C3 N2 . . 108.5(3) ?
    C4 C3 H3 . . 109.0 ?
    C5 C3 H3 . . 109.0 ?
    N2 C3 H3 . . 109.0 ?
    C3 C4 N1 . . 111.4(3) ?
    C3 C4 H4A . . 109.3 ?
    N1 C4 H4A . . 109.3 ?
    C3 C4 H4B . . 109.3 ?
    N1 C4 H4B . . 109.3 ?
    H4A C4 H4B . . 108.0 ?
    C3 C5 H5A . . 109.5 ?
    C3 C5 H5B . . 109.5 ?
    H5A C5 H5B . . 109.5 ?
    C3 C5 H5C . . 109.5 ?
    H5A C5 H5C . . 109.5 ?
    H5B C5 H5C . . 109.5 ?
    C1 N1 C4 . . 111.8(3) ?
    C1 N1 H1A . . 109.3 ?
    C4 N1 H1A . . 109.3 ?
    C1 N1 H1B . . 109.3 ?
    C4 N1 H1B . . 109.3 ?
    H1A N1 H1B . . 107.9 ?
    C2 N2 C3 . . 112.7(2) ?
    C2 N2 H2A . . 109.0 ?
    C3 N2 H2A . . 109.0 ?
    C2 N2 H2B . . 109.0 ?
    C3 N2 H2B . . 109.0 ?
    H2A N2 H2B . . 107.8 ?
    Cl4 Zn1 Cl1 . . 111.20(4) ?
    Cl4 Zn1 Cl3 . . 113.67(4) ?
    Cl1 Zn1 Cl3 . . 108.70(4) ?
    Cl4 Zn1 Cl2 . . 111.39(5) ?
    Cl1 Zn1 Cl2 . . 106.39(4) ?
    Cl3 Zn1 Cl2 . . 105.07(4) ?
loop_
    _geom_torsion_atom_site_label_1
    _geom_torsion_atom_site_label_2
    _geom_torsion_atom_site_label_3
    _geom_torsion_atom_site_label_4
    _geom_torsion_site_symmetry_1
    _geom_torsion_site_symmetry_2
    _geom_torsion_site_symmetry_3
    _geom_torsion_site_symmetry_4
    _geom_torsion
    _geom_torsion_publ_flag
    N1 C1 C2 N2 . . . . -55.8(4) ?
    C5 C3 C4 N1 . . . . 175.0(3) ?
    N2 C3 C4 N1 . . . . 54.6(4) ?
    C2 C1 N1 C4 . . . . 57.2(4) ?
    C3 C4 N1 C1 . . . . -57.4(4) ?
    C1 C2 N2 C3 . . . . 55.8(4) ?
    C4 C3 N2 C2 . . . . -54.5(4) ?
    C5 C3 N2 C2 . . . . -177.2(3) ?
loop_
    _geom_hbond_atom_site_label_D
    _geom_hbond_atom_site_label_H
    _geom_hbond_atom_site_label_A
    _geom_hbond_site_symmetry_A
    _geom_hbond_distance_DH
    _geom_hbond_distance_HA
    _geom_hbond_distance_DA
    _geom_hbond_angle_DHA
    _geom_hbond_publ_flag
    N1 H1A Cl2 1_556 0.90 2.48 3.346(3) 161 y
    N1 H1B Cl3 3_556 0.90 2.55 3.284(3) 140 y
    N1 H1B Cl1 3_556 0.90 2.72 3.322(3) 125 y
    N2 H2A Cl4 . 0.90 2.25 3.150(3) 174 y
    N2 H2B Cl2 4_666 0.90 2.48 3.199(3) 137 y
    N2 H2B Cl3 4_666 0.90 2.77 3.444(3) 133 y
data_global
_journal_date_recd_electronic     2010-03-23
_journal_date_accepted     2010-04-03
_journal_name_full     'Acta Crystallographica, Section E'
_journal_year     2010
_journal_volume     66
_journal_issue      5
_journal_page_first     m515
_journal_page_last     m515
_journal_paper_category     QM
_journal_coeditor_code     HY2296
_publ_contact_author_name     'Ming Yin'
_publ_contact_author_address
;
School of Materials Science and Engineering
Jiangsu University of Science and Technology
Zhenjiang 212003
People's Republic of China
;
_publ_contact_author_email     yinming1978@yahoo.cn
_publ_contact_author_fax     '+86-511-84401183'
_publ_contact_author_phone     '+86-511-84401183'
_publ_section_title
;
2-Methylpiperazinediium tetrachloridozinc(II)
;
loop_
    _publ_author_name
    _publ_author_footnote
    _publ_author_address
    'Yin, Ming' .
;
School of Materials Science and Engineering
Jiangsu University of Science and Technology
Zhenjiang 212003
People's Republic of China
;
    'Wu, Shao-Tong' .
;
School of Materials Science and Engineering
Jiangsu University of Science and Technology
Zhenjiang 212003
People's Republic of China
;
