# Supplementary material for: 2-Methyl­piperazinediium tetra­chlorido­zincate(II)
Source: Acta Crystallogr Sect E Struct Rep Online. 2010 Apr 10;66(Pt 5):m515. doi: 10.1107/S1600536810012547 (PMC2979142; doi:10.1107/S1600536810012547)
Supplement: Supplementary file 2 [file e-66-0m515-Isup2.hkl]

# 
# h,k,l, Fc-squared, Fo-squared, sigma(Fo-squared) and status flag 
# 
data_I
_shelx_title ' 111 in P2(1)/n' 
_shelx_refln_list_code          4 
_shelx_F_calc_maximum      200.10 
_exptl_crystal_F_000       624.00 
_reflns_d_resolution_high  0.8107 
 
loop_ 
 _symmetry_equiv_pos_as_xyz 
 'x, y, z' 
 '-x+1/2, y+1/2, -z+1/2' 
 '-x, -y, -z' 
 'x-1/2, -y-1/2, z-1/2' 
 
_cell_length_a     8.4183 
_cell_length_b    14.9392 
_cell_length_c     9.8303 
_cell_angle_alpha  90.000 
_cell_angle_beta   90.353 
_cell_angle_gamma  90.000 
 
_shelx_F_squared_multiplier     1.000 
 
loop_ 
 _refln_index_h 
 _refln_index_k 
 _refln_index_l 
 _refln_F_squared_calc 
 _refln_F_squared_meas 
 _refln_F_squared_sigma 
 _refln_observed_status 
   2   0   0    15363.41    17338.54    378.00 o 
   4   0   0       21.95       71.84      4.79 o 
   6   0   0      439.28      504.77     18.53 o 
   8   0   0     3376.13     3391.98    120.96 o 
  10   0   0      990.35      944.69     57.56 o 
   2   1   0     1132.57     1181.31     14.31 o 
   3   1   0     5218.81     5450.36     84.26 o 
   4   1   0    17155.62    18014.91    334.26 o 
   5   1   0    12748.23    13548.79    275.86 o 
   6   1   0     1646.19     1776.96     37.53 o 
   7   1   0     1429.20     1418.69     33.77 o 
   8   1   0      330.25      307.43     11.56 o 
   9   1   0        0.06       10.08      6.36 o 
  10   1   0       16.72       32.92     10.50 o 
   1   2   0    34447.36    33258.29    299.23 o 
   2   2   0      215.44      212.58      3.98 o 
   3   2   0       24.68       33.78      5.12 o 
   4   2   0      171.22      196.90      8.48 o 
   5   2   0     1218.64     1410.89     39.71 o 
   6   2   0        7.19       29.46      3.53 o 
   7   2   0       15.90       22.76      4.68 o 
   8   2   0      113.84      107.54      9.02 o 
   9   2   0     1986.82     1917.58     53.44 o 
  10   2   0       10.45        8.15      8.13 o 
   1   3   0       19.69       24.02      2.90 o 
   2   3   0     1772.99     2076.94     26.30 o 
   3   3   0        0.96        1.06      2.11 o 
   4   3   0     4379.75     4529.98     84.56 o 
   5   3   0     1381.64     1571.11     33.82 o 
   6   3   0       27.14       41.60      3.75 o 
   7   3   0       53.23       54.60      5.55 o 
   8   3   0        7.01        1.96      3.31 o 
   9   3   0        6.33       10.50      5.27 o 
  10   3   0       12.43        9.69      7.59 o 
   0   4   0    11432.37    10859.10    292.96 o 
   1   4   0       53.97       49.21      2.91 o 
   2   4   0     5610.57     5964.78     76.98 o 
   3   4   0        1.07        8.66      3.40 o 
   4   4   0       44.54       75.15      3.73 o 
   5   4   0      596.71      629.19     15.42 o 
   6   4   0      330.33      325.27     11.03 o 
   7   4   0        3.40        0.00      3.16 o 
   8   4   0      298.88      305.58     13.95 o 
   9   4   0       32.33       31.57     11.90 o 
  10   4   0       21.54        9.66     10.18 o 
   1   5   0     1730.41     1622.48     27.64 o 
   2   5   0      276.91      224.22      7.28 o 
   3   5   0      426.94      422.33      7.50 o 
   4   5   0      341.02      318.53     12.63 o 
   5   5   0     1591.28     1616.02     35.44 o 
   6   5   0       28.93       36.10      4.64 o 
   7   5   0       79.85       92.84      7.12 o 
   8   5   0       48.60       60.09      6.92 o 
   9   5   0      144.13      128.65     10.07 o 
   0   6   0    11530.98    12680.53    459.80 o 
   1   6   0     1437.92     1310.62     20.43 o 
   2   6   0     1369.86     1293.45     27.02 o 
   3   6   0       33.42       27.04      2.14 o 
   4   6   0       37.10       47.15      6.15 o 
   5   6   0        0.85        7.33      3.24 o 
   6   6   0      341.35      321.06     11.72 o 
   7   6   0      304.23      298.22     12.95 o 
   8   6   0      608.22      600.18     22.57 o 
   9   6   0      496.17      553.08     23.48 o 
   1   7   0       78.16       74.17      3.89 o 
   2   7   0     1478.39     1304.71     40.41 o 
   3   7   0      991.33      962.45     15.98 o 
   4   7   0    14516.83    14972.69    311.51 o 
   5   7   0     1440.32     1387.19     29.97 o 
   6   7   0     1265.26     1209.55     62.41 o 
   7   7   0      514.55      545.54     19.87 o 
   8   7   0      404.76      435.28     18.51 o 
   9   7   0       50.08       42.98      7.51 o 
   0   8   0     2731.14     2253.22    101.09 o 
   1   8   0    15382.74    15649.87    321.99 o 
   2   8   0      284.90      305.51     10.70 o 
   3   8   0     5072.11     4689.95    183.49 o 
   4   8   0      490.76      533.90     15.14 o 
   5   8   0      264.04      197.98      7.47 o 
   6   8   0      542.60      577.78     16.26 o 
   7   8   0      396.26      413.06     16.84 o 
   8   8   0      122.37      159.65     10.68 o 
   9   8   0     1277.93     1218.12     53.06 o 
   1   9   0      775.86      688.18     15.60 o 
   2   9   0     1567.31     1478.60     37.74 o 
   3   9   0     1268.17     1304.92     31.39 o 
   4   9   0     3271.30     3051.30    129.64 o 
   5   9   0     4847.49     4743.19    165.23 o 
   6   9   0     1858.30     1732.16     55.30 o 
   7   9   0      752.50      682.14     23.29 o 
   8   9   0       20.81       15.38      9.28 o 
   9   9   0        1.95        0.00      8.40 o 
   0  10   0     8504.67     7679.36    538.22 o 
   1  10   0       20.37       41.84      7.38 o 
   2  10   0      837.29      806.11     24.44 o 
   3  10   0        0.97        1.21      3.87 o 
   4  10   0       45.67       61.57      7.13 o 
   5  10   0       61.99       89.05      7.70 o 
   6  10   0      137.64      127.18      9.92 o 
   7  10   0      111.26      102.76      8.88 o 
   8  10   0      297.84      277.18     19.62 o 
   1  11   0       95.54       90.60     10.73 o 
   2  11   0       84.96      103.93      6.37 o 
   3  11   0       84.32       92.80      6.11 o 
   4  11   0     1350.09     1522.01     44.21 o 
   5  11   0      246.92      227.45     12.01 o 
   6  11   0       23.94       31.70      6.66 o 
   7  11   0        6.57        2.20      5.91 o 
   8  11   0       31.45       57.85     10.55 o 
   0  12   0     1114.20     1082.79     48.49 o 
   1  12   0       48.24       43.20      5.96 o 
   2  12   0       12.39       13.96      6.51 o 
   3  12   0       24.41       22.24      5.77 o 
   4  12   0       18.08       31.26      5.58 o 
   5  12   0      273.77      264.38     13.33 o 
   6  12   0        3.43        4.91      6.82 o 
   7  12   0       39.46       54.48      9.90 o 
   1  13   0       12.13       20.57      5.68 o 
   2  13   0        9.81       23.04      5.76 o 
   3  13   0       42.26       24.67      5.26 o 
   4  13   0       85.20       97.88      8.44 o 
   5  13   0      284.71      279.32     15.20 o 
   6  13   0        3.71        5.58      5.58 o 
   7  13   0       34.71       22.37     11.48 o 
   0  14   0      816.27      792.03     44.06 o 
   1  14   0       36.38       49.46      8.07 o 
   2  14   0       13.87        0.50      5.28 o 
   3  14   0       31.20       38.65      5.66 o 
   4  14   0      149.89      187.58     12.24 o 
   5  14   0        4.22        0.00      5.39 o 
   6  14   0        3.46        1.49      5.44 o 
   1  15   0      275.03      276.78     18.28 o 
   2  15   0      483.30      467.91     24.92 o 
   3  15   0      401.45      420.83     23.36 o 
   4  15   0        3.35        3.00      6.43 o 
   5  15   0      637.97      688.12     36.48 o 
   6  15   0       24.70       68.37     13.75 o 
   0  16   0     1245.24     1262.84     98.68 o 
   1  16   0      104.97      128.80     12.62 o 
   2  16   0      861.09      913.76     43.75 o 
   3  16   0      257.34      286.09     20.61 o 
   4  16   0       53.01       76.02     11.49 o 
   5  16   0        0.16        0.39      8.36 o 
   1  17   0       21.90       31.89      9.27 o 
   2  17   0       98.78       91.98     13.24 o 
   3  17   0      303.95      278.58     21.71 o 
   4  17   0      415.08      415.28     31.09 o 
   0  18   0       50.70       78.80     20.31 o 
   1  18   0      222.43      223.12     19.45 o 
   2  18   0        2.70        4.45      8.11 o 
  -9   0   1      895.14      895.49     39.26 o 
  -7   0   1      520.99      456.67     18.86 o 
  -5   0   1      661.90      636.96     17.88 o 
  -3   0   1    40038.59    42374.63   1003.06 o 
  -1   0   1     8361.12     9272.01    126.56 o 
   1   0   1      868.12     1075.00     18.67 o 
   3   0   1      360.71      398.57      8.57 o 
   5   0   1     1125.24     1129.01     40.02 o 
   7   0   1     1286.43     1350.04     59.30 o 
   9   0   1     3364.27     3532.23    181.88 o 
 -10   1   1        8.41        2.57     11.08 o 
  -9   1   1        0.29        1.52      3.44 o 
  -8   1   1      880.37      860.13     24.23 o 
  -7   1   1     1817.39     1911.12     44.50 o 
  -6   1   1     4157.12     4191.95     86.30 o 
  -5   1   1     1548.52     1498.65     29.22 o 
  -4   1   1     8740.00     8971.29    151.41 o 
  -3   1   1      592.71      574.77      8.37 o 
  -2   1   1     3274.99     3463.93     43.01 o 
  -1   1   1      855.28      881.67     12.71 o 
   1   1   1     1911.71     1999.11     25.34 o 
   2   1   1    13326.72    14361.28    165.21 o 
   3   1   1     3729.75     3935.07    109.82 o 
   4   1   1    18180.85    19104.62    390.43 o 
   5   1   1     4288.52     4491.89     92.46 o 
   6   1   1      567.33      577.28     15.27 o 
   7   1   1       58.91       78.23     11.42 o 
   8   1   1       45.76       68.06     10.01 o 
   9   1   1      102.59       80.57      8.18 o 
  10   1   1       76.03       87.08     10.86 o 
 -10   2   1      208.71      222.66     19.19 o 
  -9   2   1       43.68       51.55      5.97 o 
  -8   2   1      858.18      879.80     25.17 o 
  -7   2   1        8.52       10.69      3.46 o 
  -6   2   1       18.47       27.35      3.56 o 
  -5   2   1        3.43        6.21      2.40 o 
  -4   2   1      957.30      933.78     15.80 o 
  -3   2   1      755.50      770.80     10.89 o 
  -2   2   1     9194.77     9573.45    135.70 o 
  -1   2   1     4215.23     4251.60     54.42 o 
   0   2   1     9799.50    10405.06    141.50 o 
   1   2   1     2170.32     2203.65     19.20 o 
   2   2   1     1857.18     1909.87     35.93 o 
   3   2   1        2.06        1.54      1.32 o 
   4   2   1     2008.02     2135.75     34.89 o 
   5   2   1        5.92       16.05      2.62 o 
   6   2   1      257.14      261.77      8.11 o 
   7   2   1        0.58        4.18      3.05 o 
   8   2   1      941.08      976.49     31.01 o 
   9   2   1      138.27      129.13     10.40 o 
  10   2   1      246.93      242.92     15.93 o 
 -10   3   1        0.56        0.00      6.78 o 
  -9   3   1      662.61      666.17     22.94 o 
  -8   3   1        4.06        3.45      3.63 o 
  -7   3   1     1390.58     1322.48     31.60 o 
  -6   3   1      102.77       99.18      5.08 o 
  -5   3   1     5296.24     5179.80     97.99 o 
  -4   3   1      539.88      523.31      9.93 o 
  -3   3   1      840.28      814.06     11.91 o 
  -2   3   1      451.20      445.35      7.87 o 
  -1   3   1     3799.83     4304.33     51.99 o 
   0   3   1     1634.34     1605.35     33.11 o 
   1   3   1       76.32       70.00      3.27 o 
   2   3   1       35.47       22.76      1.25 o 
   3   3   1       19.52       21.04      1.79 o 
   4   3   1      909.91      878.57     22.95 o 
   5   3   1     4911.76     4913.37     92.84 o 
   6   3   1      177.49      171.57      6.42 o 
   7   3   1      149.13      151.89      7.04 o 
   8   3   1        6.09        8.78      4.00 o 
   9   3   1       48.04       54.85      7.45 o 
  10   3   1        1.41        2.70      6.06 o 
 -10   4   1       74.94       81.02     13.11 o 
  -9   4   1      460.27      425.90     16.12 o 
  -8   4   1       76.85       88.83      6.39 o 
  -7   4   1       67.54       70.21      5.18 o 
  -6   4   1       23.72       29.26      3.70 o 
  -5   4   1     3738.71     3894.40     85.28 o 
  -4   4   1     1545.58     1562.86     26.89 o 
  -3   4   1     1489.86     1475.69     50.51 o 
  -2   4   1     1634.58     1688.71     31.10 o 
  -1   4   1     1652.10     1569.50     20.80 o 
   0   4   1     1568.51     1601.14     33.36 o 
   1   4   1     3638.14     3175.67     82.04 o 
   2   4   1      113.04      107.25      3.62 o 
   3   4   1     1394.12     1457.57     20.76 o 
   4   4   1     1585.75     1550.99     34.90 o 
   5   4   1       71.40       74.37      4.64 o 
   6   4   1      324.90      310.43     10.14 o 
   7   4   1      147.23      147.96      6.94 o 
   8   4   1        8.28        4.07      4.33 o 
   9   4   1      546.63      555.16     22.85 o 
  10   4   1       53.56       55.17     11.30 o 
  -9   5   1       12.43       21.44      5.38 o 
  -8   5   1       32.22       30.03      4.51 o 
  -7   5   1      123.07      142.52      7.43 o 
  -6   5   1     1113.59     1131.84     27.26 o 
  -5   5   1      242.74      256.68      7.78 o 
  -4   5   1     5307.29     5377.21     96.98 o 
  -3   5   1       53.39       62.20      3.51 o 
  -2   5   1      803.40      736.23     10.68 o 
  -1   5   1        7.37       13.01      2.35 o 
   0   5   1     8390.87     8502.57    119.64 o 
   1   5   1      226.61      201.55      9.62 o 
   2   5   1     1206.10     1172.62     14.55 o 
   3   5   1      115.77       94.44      2.81 o 
   4   5   1     3820.65     3764.98     64.70 o 
   5   5   1      394.11      372.66     11.23 o 
   6   5   1      491.85      461.77     12.69 o 
   7   5   1        0.21        0.09      2.91 o 
   8   5   1      661.67      662.59     24.10 o 
   9   5   1        3.79        0.00      4.60 o 
  -9   6   1      278.97      274.28     17.25 o 
  -8   6   1      149.54      168.66      8.99 o 
  -7   6   1       13.40       18.65      4.05 o 
  -6   6   1       20.71       31.66      4.05 o 
  -5   6   1      253.98      225.59      7.76 o 
  -4   6   1       10.37       23.29      3.57 o 
  -3   6   1      547.48      561.08     10.38 o 
  -2   6   1     1417.07     1398.75     20.76 o 
  -1   6   1     2297.86     2309.52     30.61 o 
   0   6   1    12552.70    12393.83    164.38 o 
   1   6   1     1934.72     1933.92     35.94 o 
   2   6   1      881.08      945.07     16.50 o 
   3   6   1       16.04       17.94      1.91 o 
   4   6   1     1030.90     1052.70     19.77 o 
   5   6   1       20.20       38.49      3.49 o 
   6   6   1      455.22      444.32     12.86 o 
   7   6   1        4.73       23.80      4.58 o 
   8   6   1      460.51      533.03     21.45 o 
   9   6   1      524.02      515.80     28.23 o 
  -9   7   1       11.08        0.00      7.41 o 
  -8   7   1      120.24      123.91      8.58 o 
  -7   7   1     2591.02     2683.90     70.09 o 
  -6   7   1      175.47      172.24      7.76 o 
  -5   7   1     3581.57     3648.34     76.74 o 
  -4   7   1      208.68      203.88      6.56 o 
  -3   7   1        9.46       19.54      2.21 o 
  -2   7   1      151.45      140.45      4.29 o 
  -1   7   1        2.01       10.02      2.27 o 
   0   7   1     1243.09     1177.15     15.22 o 
   1   7   1     4611.81     4676.52     97.07 o 
   2   7   1     1592.91     1663.00     43.78 o 
   3   7   1     2093.31     2234.39     46.06 o 
   4   7   1      125.58      126.47      6.53 o 
   5   7   1     5791.79     5684.88    118.68 o 
   6   7   1       20.83       20.40      3.65 o 
   7   7   1      230.96      224.00      9.68 o 
   8   7   1       66.50       60.09      7.33 o 
   9   7   1        0.09        9.02      6.66 o 
  -9   8   1        8.87       18.68     11.36 o 
  -8   8   1      335.97      355.57     14.91 o 
  -7   8   1      177.25      191.49      9.69 o 
  -6   8   1      314.24      343.92     14.41 o 
  -5   8   1      398.99      356.47     10.96 o 
  -4   8   1     2173.00     2210.38     50.10 o 
  -3   8   1      432.09      390.67      9.07 o 
  -2   8   1    10173.46     9808.36    190.75 o 
  -1   8   1      599.16      616.57     24.20 o 
   0   8   1    15666.60    15059.38    287.21 o 
   1   8   1     1508.57     1568.88     29.27 o 
   2   8   1      164.85      176.29      8.73 o 
   3   8   1      295.64      272.46      8.75 o 
   4   8   1      202.34      175.81      8.71 o 
   5   8   1      161.74      139.16      7.65 o 
   6   8   1     1065.51     1078.75     27.09 o 
   7   8   1        0.56       13.71      6.21 o 
   8   8   1     1267.65     1353.38     46.44 o 
   9   8   1      122.55      166.64     14.88 o 
  -9   9   1      246.29      233.96     20.60 o 
  -8   9   1      316.42      309.42     16.02 o 
  -7   9   1      814.74      726.52     22.82 o 
  -6   9   1      652.28      647.63     21.70 o 
  -5   9   1      574.52      532.77     18.08 o 
  -4   9   1     2478.78     2582.15     53.70 o 
  -3   9   1      280.89      265.55      9.25 o 
  -2   9   1      703.92      678.61     20.49 o 
  -1   9   1      166.07      137.89      5.92 o 
   0   9   1       34.16       39.75      4.14 o 
   1   9   1     2429.01     2379.66     47.43 o 
   2   9   1     1957.69     2094.27    130.53 o 
   3   9   1     3023.11     2956.94     67.06 o 
   4   9   1     3528.54     3656.65     91.38 o 
   5   9   1      919.29      920.96     28.08 o 
   6   9   1       51.49       54.06      5.82 o 
   7   9   1       18.36       46.75      9.61 o 
   8   9   1      130.20      163.73     14.32 o 
   9   9   1       23.17       28.83      9.26 o 
  -8  10   1        0.41        0.00      6.14 o 
  -7  10   1        3.49        1.85      4.71 o 
  -6  10   1        7.31        8.83      4.91 o 
  -5  10   1       44.61       46.98      6.38 o 
  -4  10   1       89.59       98.34      7.08 o 
  -3  10   1     2433.89     2379.00     58.17 o 
  -2  10   1       88.69       83.29      7.54 o 
  -1  10   1     3413.04     3438.21     89.73 o 
   0  10   1       81.47       96.62      6.06 o 
   1  10   1     2188.71     2068.52     45.45 o 
   2  10   1      290.31      301.52     17.01 o 
   3  10   1       39.20       66.91      7.15 o 
   4  10   1       63.58       67.15      5.90 o 
   5  10   1       88.23       64.47      7.86 o 
   6  10   1        3.49       20.76      9.57 o 
   7  10   1      124.91      135.23     12.50 o 
   8  10   1       19.45        0.00      6.06 o 
  -8  11   1       47.77       45.84      9.19 o 
  -7  11   1      281.94      260.68     15.54 o 
  -6  11   1       74.21       63.30      7.69 o 
  -5  11   1      243.31      285.60     13.48 o 
  -4  11   1      406.79      393.96     15.27 o 
  -3  11   1       39.92       47.69      5.22 o 
  -2  11   1      290.54      273.41     10.51 o 
  -1  11   1      726.43      725.87     18.38 o 
   0  11   1      358.07      338.17     10.04 o 
   1  11   1      242.29      228.31     10.84 o 
   2  11   1       15.98       25.38      5.15 o 
   3  11   1       74.22       87.90      6.25 o 
   4  11   1      435.45      368.41     14.46 o 
   5  11   1      669.10      641.14     22.94 o 
   6  11   1      105.41       86.41     11.55 o 
   7  11   1        5.78        8.34      6.14 o 
   8  11   1       75.77      109.71     13.19 o 
  -7  12   1      196.84      215.19     14.71 o 
  -6  12   1      110.72       71.12      8.53 o 
  -5  12   1      130.74      114.90     10.70 o 
  -4  12   1      148.13      119.65      8.91 o 
  -3  12   1      373.18      381.81     18.61 o 
  -2  12   1      141.49      114.00      7.14 o 
  -1  12   1        1.21        9.65      5.35 o 
   0  12   1     2460.19     2396.87     74.19 o 
   1  12   1       32.37       31.55      5.99 o 
   2  12   1        7.41       21.49      4.95 o 
   3  12   1       31.00       47.75      6.24 o 
   4  12   1      505.92      640.97     22.98 o 
   5  12   1       92.70      107.07      8.36 o 
   6  12   1        3.99        7.24      6.45 o 
   7  12   1       11.27       25.17      8.16 o 
  -7  13   1       40.23       33.51     10.62 o 
  -6  13   1       38.65       35.98      8.14 o 
  -5  13   1      195.59      188.53     12.66 o 
  -4  13   1      585.33      667.02     24.95 o 
  -3  13   1      452.01      443.25     16.33 o 
  -2  13   1        0.16       11.47      4.02 o 
  -1  13   1      572.20      557.28     22.44 o 
   0  13   1       32.33       47.80      6.88 o 
   1  13   1       38.13       55.14      8.39 o 
   2  13   1      493.38      466.72     20.33 o 
   3  13   1        5.32        6.50      3.49 o 
   4  13   1      804.21      815.70     29.32 o 
   5  13   1      168.81      161.13     13.72 o 
   6  13   1        0.67        9.25      7.12 o 
   7  13   1       67.17       69.91     11.45 o 
  -6  14   1       79.91       89.91     11.48 o 
  -5  14   1      141.98      131.51     13.39 o 
  -4  14   1       50.45       57.75      7.51 o 
  -3  14   1      426.57      426.68     22.80 o 
  -2  14   1       22.28       23.77      7.02 o 
  -1  14   1      790.61      751.69     32.18 o 
   0  14   1      102.83       96.86     10.77 o 
   1  14   1      810.79      811.23     37.86 o 
   2  14   1      149.90      160.55     14.69 o 
   3  14   1       54.69       59.09      9.14 o 
   4  14   1        9.99        0.00      4.99 o 
   5  14   1        8.40        2.14      7.30 o 
   6  14   1        5.78        7.73      7.09 o 
  -5  15   1        0.06        2.17      6.08 o 
  -4  15   1      543.40      565.26     31.97 o 
  -3  15   1        5.14        5.48      6.34 o 
  -2  15   1        1.30        0.00      6.70 o 
  -1  15   1      166.40      140.48     12.61 o 
   0  15   1       29.39       46.02      8.72 o 
   1  15   1       68.23       52.42      9.02 o 
   2  15   1      413.14      408.05     22.20 o 
   3  15   1        0.40       13.46      7.54 o 
   4  15   1      853.02      806.78     37.82 o 
   5  15   1       38.50       68.53     10.12 o 
  -5  16   1       97.88      121.72     15.26 o 
  -4  16   1        1.82        0.00     11.51 o 
  -3  16   1      425.55      433.05     26.37 o 
  -2  16   1       11.38       13.98      8.89 o 
  -1  16   1      749.07      745.28     36.20 o 
   0  16   1      578.00      578.81     32.08 o 
   1  16   1      387.86      386.01     40.60 o 
   2  16   1        1.98        0.00      9.65 o 
   3  16   1        0.98        6.37      9.34 o 
   4  16   1      105.66      144.27     14.66 o 
   5  16   1      209.27      207.99     22.59 o 
  -3  17   1       45.67       68.22     12.16 o 
  -2  17   1        2.28        7.89      7.46 o 
  -1  17   1        0.10        0.00      6.82 o 
   0  17   1      237.24      270.95     21.37 o 
   1  17   1      252.06      272.42     24.62 o 
   2  17   1      220.31      228.95     19.32 o 
   3  17   1      232.82      241.08     19.37 o 
  -2  18   1      225.01      216.69     19.78 o 
  -1  18   1        6.58        7.07      7.92 o 
   0  18   1      254.61      233.21     18.66 o 
   1  18   1       25.61       50.03     11.55 o 
   2  18   1       30.15       63.22     17.75 o 
 -10   0   2       73.15       83.26     17.25 o 
  -8   0   2       10.99       23.51      5.42 o 
  -6   0   2     3166.88     3071.80     87.84 o 
  -4   0   2      777.32      837.04     18.64 o 
  -2   0   2    23836.51    25123.06    285.31 o 
   0   0   2    34170.29    32700.52    593.71 o 
   2   0   2    12671.78    13325.27    334.99 o 
   4   0   2      240.37      368.56      9.39 o 
   6   0   2     5893.24     6114.44    171.74 o 
   8   0   2     2943.14     2989.95    145.72 o 
  10   0   2      102.14      124.01     17.93 o 
 -10   1   2       59.45       77.06     13.15 o 
  -9   1   2       15.45       26.60      7.70 o 
  -8   1   2      292.10      277.79     10.78 o 
  -7   1   2     2243.66     2404.18     55.77 o 
  -6   1   2     1008.77     1066.45     22.72 o 
  -5   1   2      401.38      386.39      8.40 o 
  -4   1   2     1935.20     1926.36     28.55 o 
  -3   1   2      130.76      122.71      5.67 o 
  -2   1   2     6094.11     6149.06    106.49 o 
  -1   1   2      517.03      502.84      6.03 o 
   0   1   2     1435.43     1285.96     30.46 o 
   1   1   2     8331.34     8402.19    168.97 o 
   2   1   2     5979.51     6323.75     90.47 o 
   3   1   2     7342.17     7733.68     96.13 o 
   4   1   2     1663.02     1758.77     25.16 o 
   5   1   2     3653.34     4171.01    119.51 o 
   6   1   2       61.19       72.45      7.59 o 
   7   1   2      188.98      190.12      6.94 o 
   8   1   2      136.71      106.95      7.66 o 
   9   1   2        0.06        6.16      6.94 o 
  10   1   2       77.21       91.39     11.36 o 
 -10   2   2        0.67        0.00      6.16 o 
  -9   2   2      163.44      170.07     14.00 o 
  -8   2   2      117.31      127.30      7.27 o 
  -7   2   2       76.62       58.01      4.62 o 
  -6   2   2      269.57      288.68      8.03 o 
  -5   2   2     1272.99     1311.53     28.35 o 
  -4   2   2       68.76       75.33      3.24 o 
  -3   2   2     4251.19     4620.06     62.73 o 
  -2   2   2     2270.74     2255.24     25.68 o 
  -1   2   2    14644.83    14583.07    199.62 o 
   0   2   2     4192.38     4078.68     58.30 o 
   1   2   2    13871.15    13266.91    266.92 o 
   2   2   2      421.62      387.34     11.15 o 
   3   2   2       15.45       55.52      5.30 o 
   4   2   2       40.25       53.09      3.67 o 
   5   2   2        4.60       23.52      3.96 o 
   6   2   2      390.85      359.81     11.44 o 
   7   2   2     1292.87     1287.58     40.95 o 
   8   2   2      328.58      315.47     16.82 o 
   9   2   2     1596.60     1577.30     62.60 o 
  10   2   2       63.68       77.72     11.11 o 
 -10   3   2       13.82       25.75     10.68 o 
  -9   3   2        7.14       14.39      7.03 o 
  -8   3   2       98.27       81.23      8.12 o 
  -7   3   2      321.86      338.65     12.79 o 
  -6   3   2     1185.66     1132.33     28.47 o 
  -5   3   2      568.58      577.98     14.39 o 
  -4   3   2     6754.04     6742.35    131.80 o 
  -3   3   2      798.89      728.82     12.77 o 
  -2   3   2     3132.28     3572.02     58.22 o 
  -1   3   2      413.38      457.24      6.71 o 
   0   3   2    25866.12    27122.62    441.67 o 
   1   3   2      328.97      299.22      4.03 o 
   2   3   2     4766.93     4425.22     70.95 o 
   3   3   2      120.89      142.44      2.84 o 
   4   3   2    10713.83    11514.02    337.12 o 
   5   3   2      310.18      333.87      7.89 o 
   6   3   2      654.68      683.22     15.66 o 
   7   3   2        3.52       21.63      4.26 o 
   8   3   2      632.42      619.33     21.84 o 
   9   3   2      112.65      119.31     12.06 o 
  10   3   2        0.88        8.59      9.66 o 
 -10   4   2      170.33      163.54     17.43 o 
  -9   4   2      244.06      228.49     17.41 o 
  -8   4   2     1011.24      911.60     58.76 o 
  -7   4   2     1914.38     2003.24     54.09 o 
  -6   4   2      140.65      161.52      7.33 o 
  -5   4   2     2914.44     3006.02     65.90 o 
  -4   4   2     2675.42     2713.15     53.80 o 
  -3   4   2     1624.13     1593.19     27.56 o 
  -2   4   2     4111.92     3944.02     56.26 o 
  -1   4   2     5028.84     4886.73     73.86 o 
   0   4   2    20456.20    21825.11    383.96 o 
   1   4   2     6506.39     6196.80     85.31 o 
   2   4   2       12.47       20.06      4.41 o 
   3   4   2     2547.97     2465.07     34.50 o 
   4   4   2     7484.11     7599.22    237.28 o 
   5   4   2      486.16      523.64     14.84 o 
   6   4   2       13.81       17.56      3.90 o 
   7   4   2       63.11       47.11      5.73 o 
   8   4   2      669.21      676.29     24.20 o 
   9   4   2      532.38      475.79     25.73 o 
  -9   5   2      177.02      181.44     15.40 o 
  -8   5   2        4.65       12.07      5.68 o 
  -7   5   2     2244.50     2123.14     51.74 o 
  -6   5   2        3.88        3.59      2.93 o 
  -5   5   2     2398.70     2347.97     46.47 o 
  -4   5   2      122.78      118.24      5.53 o 
  -3   5   2     6533.20     6647.79    113.27 o 
  -2   5   2      757.03      739.40     12.13 o 
  -1   5   2    10877.05    11434.46    203.66 o 
   0   5   2       31.72       46.31      4.14 o 
   1   5   2       38.42       74.95      3.07 o 
   2   5   2      678.68      673.18      9.54 o 
   3   5   2     4349.29     4216.37     64.27 o 
   4   5   2       25.68       22.72      2.72 o 
   5   5   2     7213.19     7171.88    227.23 o 
   6   5   2      164.10      173.52      8.84 o 
   7   5   2       73.08       78.44      6.86 o 
   8   5   2       48.98       54.72      7.11 o 
   9   5   2      301.26      306.10     16.30 o 
  -9   6   2      100.00      124.95     13.62 o 
  -8   6   2      450.05      377.13     14.00 o 
  -7   6   2        5.23        6.71      3.44 o 
  -6   6   2      231.23      207.79      8.39 o 
  -5   6   2      245.05      236.91      7.60 o 
  -4   6   2       31.58       49.24      3.42 o 
  -3   6   2     3751.78     3585.21     62.21 o 
  -2   6   2     5609.05     5816.90     96.56 o 
  -1   6   2     2743.30     2727.85     40.67 o 
   0   6   2     5952.31     6127.09    152.84 o 
   1   6   2      230.79      201.53      6.70 o 
   2   6   2      559.82      591.53      9.18 o 
   3   6   2      128.42      152.24      4.50 o 
   4   6   2      575.62      561.60     11.41 o 
   5   6   2      541.45      535.40     12.49 o 
   6   6   2      705.56      667.73     20.17 o 
   7   6   2       69.87       80.45      6.83 o 
   8   6   2      645.05      626.52     23.87 o 
   9   6   2      883.40      902.33     35.28 o 
  -9   7   2       14.85       16.24      7.51 o 
  -8   7   2      463.00      474.87     19.91 o 
  -7   7   2       94.46       82.17      9.09 o 
  -6   7   2     1072.35     1104.18     27.42 o 
  -5   7   2       29.31       25.21      3.98 o 
  -4   7   2     1680.18     1715.94     34.08 o 
  -3   7   2        0.81        2.82      2.02 o 
  -2   7   2     1379.24     1350.61     31.20 o 
  -1   7   2       68.64       56.51      2.74 o 
   0   7   2       81.99       76.23      3.52 o 
   1   7   2      376.42      385.12     13.05 o 
   2   7   2    10188.27     9672.61    148.69 o 
   3   7   2      453.14      448.64      9.26 o 
   4   7   2     7612.32     7402.59    141.61 o 
   5   7   2      129.27      122.62      7.90 o 
   6   7   2       38.82       56.71      6.68 o 
   7   7   2       10.80        7.26      4.53 o 
   8   7   2        3.77       13.66      5.42 o 
   9   7   2      194.72      205.69     15.38 o 
  -9   8   2       24.25       16.98     11.96 o 
  -8   8   2       30.74       41.48      6.64 o 
  -7   8   2      321.95      346.83     13.00 o 
  -6   8   2      254.38      272.99     10.15 o 
  -5   8   2      361.93      375.25     11.48 o 
  -4   8   2        7.75       15.23      5.42 o 
  -3   8   2     6051.00     6057.93    120.96 o 
  -2   8   2      946.72      932.80     20.75 o 
  -1   8   2     1582.16     1700.57     32.47 o 
   0   8   2     1158.81     1035.47     41.27 o 
   1   8   2      853.57      935.04     23.60 o 
   2   8   2     1217.93     1178.60     25.04 o 
   3   8   2      625.75      516.79     21.32 o 
   4   8   2      794.64      802.14     17.72 o 
   5   8   2     2199.77     2098.57     53.20 o 
   6   8   2        3.15       10.42      6.06 o 
   7   8   2     1475.49     1402.06     43.65 o 
   8   8   2      221.71      224.95     16.41 o 
   9   8   2      563.04      497.79     27.62 o 
  -8   9   2       73.78       72.42     10.22 o 
  -7   9   2     1261.34     1208.05     35.29 o 
  -6   9   2      452.39      411.20     13.51 o 
  -5   9   2      173.25      188.83      9.89 o 
  -4   9   2       63.81       73.41      4.58 o 
  -3   9   2        4.31       23.24      5.78 o 
  -2   9   2      277.98      289.35      8.69 o 
  -1   9   2      109.83      116.94      4.59 o 
   0   9   2     1673.74     1633.44     41.13 o 
   1   9   2     2349.59     2364.75     59.10 o 
   2   9   2     1893.70     1831.87     39.96 o 
   3   9   2     2128.87     2055.99     46.90 o 
   4   9   2      580.54      605.52     17.64 o 
   5   9   2     1784.09     1772.29     47.99 o 
   6   9   2       32.81       51.00      7.38 o 
   7   9   2      180.76      129.24     11.35 o 
   8   9   2      107.38      119.95     18.12 o 
  -8  10   2       95.38      111.90     12.52 o 
  -7  10   2      142.00      152.12     11.20 o 
  -6  10   2      109.29       90.96      8.16 o 
  -5  10   2       18.04       31.99      5.25 o 
  -4  10   2      154.76      144.61      8.68 o 
  -3  10   2       65.69       57.71      4.68 o 
  -2  10   2     1939.89     2008.40     47.73 o 
  -1  10   2        1.10        0.54      1.62 o 
   0  10   2     1580.58     1678.90     42.10 o 
   1  10   2        0.92        5.78      4.91 o 
   2  10   2        4.59       16.40      6.70 o 
   3  10   2       53.65       32.99      4.39 o 
   4  10   2      184.06      187.42      8.68 o 
   5  10   2      166.18      185.96      9.43 o 
   6  10   2      636.90      663.48     29.26 o 
   7  10   2       20.15        1.10      8.55 o 
   8  10   2      204.13      175.69     22.07 o 
  -8  11   2       76.91       49.93     11.40 o 
  -7  11   2      236.63      220.59     14.13 o 
  -6  11   2      469.24      478.69     21.15 o 
  -5  11   2      730.00      763.50     27.35 o 
  -4  11   2      876.47      877.04     26.89 o 
  -3  11   2     1420.39     1495.05     56.16 o 
  -2  11   2      519.82      569.09     16.81 o 
  -1  11   2      827.21      720.02     26.28 o 
   0  11   2      200.88      177.99      8.51 o 
   1  11   2       37.88       42.50      4.16 o 
   2  11   2      269.01      225.40     19.20 o 
   3  11   2      446.93      426.25     15.14 o 
   4  11   2      141.14      131.89      8.21 o 
   5  11   2      947.38      914.35     29.09 o 
   6  11   2       19.39       24.15      7.43 o 
   7  11   2      141.62      165.12     16.88 o 
   8  11   2      132.72      213.41     18.06 o 
  -7  12   2      150.44      128.76     11.48 o 
  -6  12   2      678.57      681.61     28.63 o 
  -5  12   2      277.49      299.03     15.86 o 
  -4  12   2      137.04      124.35      9.00 o 
  -3  12   2      751.96      769.53     31.14 o 
  -2  12   2        2.48        0.00      3.11 o 
  -1  12   2      284.09      301.41     14.99 o 
   0  12   2      172.63      181.13     11.27 o 
   1  12   2     1916.60     1816.28     79.95 o 
   2  12   2     1563.01     1506.38     49.23 o 
   3  12   2      814.14      844.28     26.46 o 
   4  12   2       90.66       72.26      7.77 o 
   5  12   2      110.45      116.31     12.02 o 
   6  12   2        7.81       26.49      7.91 o 
   7  12   2        1.97        9.68      7.48 o 
  -7  13   2      276.32      261.98     19.44 o 
  -6  13   2      364.01      385.87     22.41 o 
  -5  13   2       45.02       57.54      8.03 o 
  -4  13   2     1209.54     1227.03     40.50 o 
  -3  13   2       56.17       80.32      7.66 o 
  -2  13   2     1260.72     1255.12     47.61 o 
  -1  13   2      140.81      143.93     11.42 o 
   0  13   2      808.71      830.76     34.96 o 
   1  13   2      127.63      123.52     14.01 o 
   2  13   2      333.70      326.71     14.25 o 
   3  13   2       37.29       45.85      5.90 o 
   4  13   2     1012.89      964.14     33.24 o 
   5  13   2       64.42       61.65      9.07 o 
   6  13   2      377.55      386.39     26.39 o 
   7  13   2       10.53        9.46      7.32 o 
  -6  14   2       22.55       36.11      7.54 o 
  -5  14   2       13.25        1.10      5.08 o 
  -4  14   2       46.27       63.99      8.12 o 
  -3  14   2       57.57       62.55      9.99 o 
  -2  14   2      569.09      579.66     28.45 o 
  -1  14   2      283.43      282.70     17.06 o 
   0  14   2      773.59      819.21     35.84 o 
   1  14   2      188.04      210.53     14.71 o 
   2  14   2       51.93       55.45      6.71 o 
   3  14   2      103.94       99.50      7.85 o 
   4  14   2      176.86      181.20     11.88 o 
   5  14   2        2.83        2.79      7.06 o 
   6  14   2      206.07      275.00     22.90 o 
  -5  15   2       66.05       79.89     20.09 o 
  -4  15   2       23.70       44.59      9.27 o 
  -3  15   2       20.42       23.55      8.50 o 
  -2  15   2      129.55      124.24     12.98 o 
  -1  15   2       18.36       24.02      7.78 o 
   0  15   2      160.88      173.93     14.17 o 
   1  15   2      716.03      769.35     37.11 o 
   2  15   2        3.38        3.66      5.85 o 
   3  15   2      575.36      540.12     27.06 o 
   4  15   2       13.05       18.27      6.85 o 
   5  15   2      414.63      423.98     25.83 o 
  -4  16   2      339.14      380.14     24.90 o 
  -3  16   2      527.10      555.18     32.06 o 
  -2  16   2      436.75      435.07     26.53 o 
  -1  16   2       48.32       56.60      9.79 o 
   0  16   2       22.69       19.76     10.11 o 
   1  16   2      135.24      155.73     15.05 o 
   2  16   2       58.65       58.91     10.03 o 
   3  16   2        1.46       12.72      7.36 o 
   4  16   2      219.97      224.21     22.56 o 
  -3  17   2        8.97        6.85      7.64 o 
  -2  17   2      119.56      138.82     15.59 o 
  -1  17   2      101.17      103.23     12.75 o 
   0  17   2       39.42       50.68     10.29 o 
   1  17   2      117.40      105.66     13.89 o 
   2  17   2      320.58      300.57     21.69 o 
   3  17   2       90.64       71.14     11.72 o 
  -1  18   2       80.53       90.43     13.49 o 
   0  18   2       28.08       40.18     15.74 o 
   1  18   2       46.42       68.40     12.91 o 
  -9   0   3      358.57      334.15     31.25 o 
  -7   0   3       28.23       31.32      4.17 o 
  -5   0   3      119.28       92.55      6.24 o 
  -3   0   3    10310.64    10535.50    347.58 o 
  -1   0   3     1631.56     1735.65     69.20 o 
   1   0   3     2017.58     2240.60     55.11 o 
   3   0   3     2331.57     2526.79     42.12 o 
   5   0   3      169.74      184.57      6.14 o 
   7   0   3      525.84      592.19     32.10 o 
   9   0   3       50.86       45.23     13.23 o 
 -10   1   3        4.13        7.45      7.91 o 
  -9   1   3       67.94       77.39     11.51 o 
  -8   1   3      239.61      217.85     16.28 o 
  -7   1   3     1009.86      999.53     28.82 o 
  -6   1   3     1121.23     1182.71     27.91 o 
  -5   1   3      275.78      272.76      6.53 o 
  -4   1   3        9.21        7.36      2.34 o 
  -3   1   3        3.92        9.34      4.07 o 
  -2   1   3     2485.58     2460.98     52.51 o 
  -1   1   3     1654.43     1618.55     18.16 o 
   0   1   3       71.16      106.33      4.81 o 
   1   1   3      300.69      348.05      9.51 o 
   2   1   3    12930.75    12756.15    220.70 o 
   3   1   3      905.91      952.75     15.81 o 
   4   1   3      364.43      371.60     11.34 o 
   5   1   3      218.18      217.19     10.06 o 
   6   1   3      128.10      142.05     11.28 o 
   7   1   3      245.32      232.44     12.20 o 
   8   1   3        0.33        9.36      6.05 o 
   9   1   3       24.68       48.67     11.72 o 
  10   1   3      139.39      132.72     13.45 o 
 -10   2   3       42.80       49.49     11.03 o 
  -9   2   3       51.08       66.28     10.72 o 
  -8   2   3      480.13      509.11     26.71 o 
  -7   2   3       24.24       24.84      7.46 o 
  -6   2   3        6.37        3.77      2.94 o 
  -5   2   3      895.13      918.76     22.54 o 
  -4   2   3      502.33      492.65     12.66 o 
  -3   2   3     2523.61     2435.80     29.54 o 
  -2   2   3    18200.98    18444.86    262.66 o 
  -1   2   3       65.62       53.05      2.17 o 
   0   2   3       24.81       41.98      3.57 o 
   1   2   3        4.92        9.99      1.76 o 
   2   2   3        9.84       13.01      3.67 o 
   3   2   3       87.54       87.31      5.22 o 
   4   2   3     2243.70     2313.42     44.87 o 
   5   2   3      323.11      312.59     10.46 o 
   6   2   3     2252.84     2350.58     88.35 o 
   7   2   3      670.34      643.32     20.59 o 
   8   2   3      219.92      234.62     14.83 o 
   9   2   3      196.46      192.66     15.57 o 
  -9   3   3       34.38       44.32     12.25 o 
  -8   3   3      103.46      100.66     19.21 o 
  -7   3   3     7417.88     7204.29    198.15 o 
  -6   3   3      577.50      568.58     13.27 o 
  -5   3   3     3607.18     3769.39     66.62 o 
  -4   3   3       15.09       27.83      3.64 o 
  -3   3   3     5744.97     5877.32     88.41 o 
  -2   3   3       19.28       17.93      2.15 o 
  -1   3   3      139.85      174.84      3.95 o 
   0   3   3     6233.08     6130.89     89.43 o 
   1   3   3    13990.50    13769.34    228.59 o 
   2   3   3      471.86      385.24      5.45 o 
   3   3   3    10851.56    11008.98    255.84 o 
   4   3   3      291.17      306.46     10.06 o 
   5   3   3     4842.67     4741.26    126.09 o 
   6   3   3      156.40      175.23      7.91 o 
   7   3   3      134.11      133.91      7.71 o 
   8   3   3      169.53      192.96     14.18 o 
   9   3   3      143.36      170.37     14.02 o 
  -9   4   3      175.32      170.92     15.94 o 
  -8   4   3      599.48      584.58     29.46 o 
  -7   4   3      531.09      549.31     22.24 o 
  -6   4   3        2.73        1.59      2.37 o 
  -5   4   3       10.97        5.39      2.95 o 
  -4   4   3      881.50      775.50     14.32 o 
  -3   4   3    18318.61    17618.97    507.94 o 
  -2   4   3     9209.56     9032.59    164.82 o 
  -1   4   3     6290.35     6563.56    141.02 o 
   0   4   3     7884.09     8195.32    141.63 o 
   1   4   3    12196.59    11965.05    213.56 o 
   2   4   3     1804.70     1755.38     23.55 o 
   3   4   3     2012.38     2085.85     38.56 o 
   4   4   3      416.46      386.97     10.55 o 
   5   4   3       54.98       68.71      6.67 o 
   6   4   3     1276.95     1271.81     41.17 o 
   7   4   3     1954.57     2005.36     67.01 o 
   8   4   3      717.55      685.62     30.87 o 
   9   4   3      738.30      720.58     35.31 o 
  -9   5   3        4.47        8.77      6.81 o 
  -8   5   3      906.71      857.87     37.53 o 
  -7   5   3      279.28      336.41     13.79 o 
  -6   5   3     5934.66     5524.01    240.15 o 
  -5   5   3      263.71      257.29     12.77 o 
  -4   5   3     6896.96     6767.90    145.48 o 
  -3   5   3      988.14     1023.45     24.03 o 
  -2   5   3      851.40      840.89     14.75 o 
  -1   5   3       26.28       24.77      2.20 o 
   0   5   3        1.96       11.11      3.07 o 
   1   5   3        2.32        6.54      3.37 o 
   2   5   3    28161.01    28263.74    500.25 o 
   3   5   3       13.52       12.63      2.88 o 
   4   5   3     4743.61     4675.09     99.49 o 
   5   5   3       62.80       74.09      7.03 o 
   6   5   3      709.32      741.14     22.10 o 
   7   5   3       10.42        8.00      4.43 o 
   8   5   3      494.54      523.39     21.47 o 
   9   5   3        0.31        0.00      5.82 o 
  -9   6   3      107.44      105.51     12.46 o 
  -8   6   3       92.35       81.15     10.59 o 
  -7   6   3      233.73      205.31     14.68 o 
  -6   6   3      186.90      182.50      8.56 o 
  -5   6   3        7.45       15.33      4.03 o 
  -4   6   3      318.06      291.91      7.81 o 
  -3   6   3     3588.92     3549.65     67.42 o 
  -2   6   3     7645.23     7654.93    138.11 o 
  -1   6   3     2158.13     2274.49     42.57 o 
   0   6   3     1715.10     1691.96     28.43 o 
   1   6   3     1341.07     1335.87     22.88 o 
   2   6   3      243.07      284.78      5.74 o 
   3   6   3       12.32       12.49      3.07 o 
   4   6   3       21.70       29.66      3.49 o 
   5   6   3        1.58        8.78      4.37 o 
   6   6   3     4004.65     4297.25    129.28 o 
   7   6   3      490.27      495.42     18.86 o 
   8   6   3      325.23      306.50     14.56 o 
   9   6   3      253.53      231.91     20.47 o 
  -9   7   3        5.25        1.65      7.90 o 
  -8   7   3       16.91       17.74      7.13 o 
  -7   7   3     1522.81     1479.75     45.88 o 
  -6   7   3       18.68       28.26      3.74 o 
  -5   7   3       41.88       38.52      4.34 o 
  -4   7   3        0.65        3.25      2.26 o 
  -3   7   3       55.89       38.93      3.73 o 
  -2   7   3        4.85        8.16      2.25 o 
  -1   7   3      161.40      164.70      5.64 o 
   0   7   3       25.12       28.27      3.05 o 
   1   7   3     4405.19     4672.58     78.76 o 
   2   7   3      245.15      205.94      6.19 o 
   3   7   3     1089.80     1049.33     18.66 o 
   4   7   3       32.37       35.05      2.82 o 
   5   7   3      209.53      200.45      8.14 o 
   6   7   3       18.51       22.06      6.11 o 
   7   7   3      117.93      119.68      9.49 o 
   8   7   3        3.16        0.24      5.14 o 
   9   7   3       33.07       56.96     15.42 o 
  -9   8   3        4.63       21.00      9.19 o 
  -8   8   3       26.53       15.14      6.16 o 
  -7   8   3        1.87        0.00      3.89 o 
  -6   8   3      117.01      153.05      9.45 o 
  -5   8   3       66.66       82.92      5.24 o 
  -4   8   3       38.17       50.44      4.98 o 
  -3   8   3     1040.25     1051.36     22.81 o 
  -2   8   3     1572.03     1452.38     66.28 o 
  -1   8   3        7.62       16.17      2.28 o 
   0   8   3      147.80      149.21      5.09 o 
   1   8   3      620.30      602.34     18.20 o 
   2   8   3     1662.41     1547.88     61.26 o 
   3   8   3       81.21       78.99      8.11 o 
   4   8   3        4.11        8.16      2.15 o 
   5   8   3      113.20      115.17      7.77 o 
   6   8   3      443.69      483.08     36.94 o 
   7   8   3      375.55      380.44     22.04 o 
   8   8   3       81.28       59.26     10.04 o 
  -8   9   3       24.95       26.15      9.79 o 
  -7   9   3       13.53       15.07      5.06 o 
  -6   9   3       96.70      121.97      7.02 o 
  -5   9   3       86.50       76.89      6.49 o 
  -4   9   3        2.62        7.69      3.51 o 
  -3   9   3       51.98       45.53      3.99 o 
  -2   9   3      159.65      209.42      8.16 o 
  -1   9   3      350.95      354.79     17.74 o 
   0   9   3      951.83      920.01     22.41 o 
   1   9   3      367.77      379.10     12.80 o 
   2   9   3     1818.92     1814.69     41.46 o 
   3   9   3      132.59      132.65     10.61 o 
   4   9   3       14.81       23.94      6.48 o 
   5   9   3        2.41       14.45      9.79 o 
   6   9   3       14.18       15.44      8.36 o 
   7   9   3      132.94      113.11     11.59 o 
   8   9   3      152.17      198.06     16.33 o 
  -8  10   3        0.30        4.29     10.32 o 
  -7  10   3      165.54      117.39     12.26 o 
  -6  10   3        2.01       21.96      8.58 o 
  -5  10   3       55.58       41.93      5.03 o 
  -4  10   3      273.95      267.45      9.89 o 
  -3  10   3     2146.23     2152.84     49.56 o 
  -2  10   3        0.72        7.33      3.77 o 
  -1  10   3     1590.67     1597.70     44.62 o 
   0  10   3       42.32       40.50      4.24 o 
   1  10   3     1190.93     1119.26     56.99 o 
   2  10   3      139.68      142.71      6.91 o 
   3  10   3       65.33       43.70      4.25 o 
   4  10   3      947.19      896.85     26.40 o 
   5  10   3        6.18       12.81      6.06 o 
   6  10   3        5.10       22.93      8.32 o 
   7  10   3      301.00      312.62     23.97 o 
   8  10   3       50.84       76.69     11.49 o 
  -7  11   3      544.67      593.92     30.79 o 
  -6  11   3      691.51      718.44     27.87 o 
  -5  11   3       18.02        4.03      4.43 o 
  -4  11   3     1086.03     1069.55     33.60 o 
  -3  11   3      467.36      378.93     12.00 o 
  -2  11   3      223.72      197.51      9.08 o 
  -1  11   3      625.21      573.87     14.89 o 
   0  11   3      129.62      108.69      8.04 o 
   1  11   3      129.26      139.46      9.17 o 
   2  11   3     1888.36     1811.03     47.68 o 
   3  11   3      303.54      256.62     10.74 o 
   4  11   3     1285.98     1255.49     46.11 o 
   5  11   3      664.64      665.48     29.06 o 
   6  11   3      269.60      312.55     19.59 o 
   7  11   3       26.49       46.48      9.51 o 
  -7  12   3      205.75      234.90     18.84 o 
  -6  12   3        0.38        6.55      5.52 o 
  -5  12   3       56.06       55.07      7.72 o 
  -4  12   3      112.34      114.01      9.09 o 
  -3  12   3      163.07      156.87     12.54 o 
  -2  12   3     4913.06     4866.13    130.80 o 
  -1  12   3     1254.87     1185.07     37.23 o 
   0  12   3     3240.59     3412.26    128.94 o 
   1  12   3      490.18      488.88     31.00 o 
   2  12   3      340.16      352.68     13.66 o 
   3  12   3       60.43       55.36      6.11 o 
   4  12   3      277.39      344.87     20.97 o 
   5  12   3       49.49       45.23      8.64 o 
   6  12   3      374.54      387.01     26.47 o 
   7  12   3      148.35      106.51     13.66 o 
  -6  13   3       21.67       42.97      9.33 o 
  -5  13   3      899.25      927.89     35.01 o 
  -4  13   3        4.34        2.96      4.46 o 
  -3  13   3     1123.06     1111.98     36.25 o 
  -2  13   3      127.20      143.23     12.79 o 
  -1  13   3        0.00        0.00      5.14 o 
   0  13   3       71.96       61.63      6.47 o 
   1  13   3      661.84      635.48     23.45 o 
   2  13   3      770.16      764.85     31.38 o 
   3  13   3     1150.93     1051.57     34.36 o 
   4  13   3       54.94       52.43      6.96 o 
   5  13   3      993.73     1023.25     44.96 o 
   6  13   3       15.52       13.93     12.32 o 
  -6  14   3       46.51       43.60     10.17 o 
  -5  14   3       32.78       41.88      9.61 o 
  -4  14   3       59.42       66.14     11.26 o 
  -3  14   3      955.74      959.37     43.21 o 
  -2  14   3      183.29      196.90     24.42 o 
  -1  14   3      343.42      363.71     20.18 o 
   0  14   3      470.22      513.71     34.35 o 
   1  14   3      364.74      392.76     23.28 o 
   2  14   3      221.23      228.41     14.77 o 
   3  14   3       36.36       20.24      5.69 o 
   4  14   3       12.59       28.82      7.25 o 
   5  14   3       14.20       14.41      7.06 o 
   6  14   3       38.12       21.17     14.38 o 
  -5  15   3       15.31        1.65      6.47 o 
  -4  15   3      119.64      123.79     13.18 o 
  -3  15   3        4.24       12.08      7.39 o 
  -2  15   3       12.71       29.26      8.18 o 
  -1  15   3        0.22        0.00      6.92 o 
   0  15   3       59.58       66.70      9.91 o 
   1  15   3      107.81       99.02     11.65 o 
   2  15   3      564.79      595.36     30.66 o 
   3  15   3       47.18       48.60      8.76 o 
   4  15   3      108.96       91.93     11.33 o 
   5  15   3      111.46      125.26     12.98 o 
  -4  16   3       33.36       61.79     10.99 o 
  -3  16   3        0.88        0.00      7.36 o 
  -2  16   3      136.35      144.51     14.77 o 
  -1  16   3        2.22       21.26      7.71 o 
   0  16   3       86.96      105.83     12.65 o 
   1  16   3       13.47       15.37      6.41 o 
   2  16   3        0.23        0.00      6.95 o 
   3  16   3       81.46       93.33     18.67 o 
   4  16   3       28.81       40.40     11.93 o 
  -3  17   3      107.72      118.66     15.29 o 
  -2  17   3       28.88       25.48      9.45 o 
  -1  17   3        1.12        0.00      6.41 o 
   0  17   3       64.55       82.64     11.99 o 
   1  17   3       78.75       73.98     10.78 o 
   2  17   3       60.59       66.76     12.36 o 
   3  17   3       51.17       34.51     11.58 o 
  -8   0   4      299.70      292.66     28.14 o 
  -6   0   4        0.80       10.98      8.22 o 
  -4   0   4      488.25      444.85     29.47 o 
  -2   0   4     2380.97     2125.21     66.66 o 
   0   0   4      535.62      659.61     57.93 o 
   2   0   4     1695.31     1467.75     59.23 o 
   4   0   4     2619.95     2530.35     75.30 o 
   6   0   4     2683.59     2633.43    115.54 o 
   8   0   4      401.98      396.37     28.41 o 
  -9   1   4       25.09       52.82     10.69 o 
  -8   1   4        3.72        7.58      6.83 o 
  -7   1   4      271.36      234.44     16.69 o 
  -6   1   4      107.32       97.12      9.29 o 
  -5   1   4      458.13      492.09     18.38 o 
  -4   1   4      358.48      322.77     12.30 o 
  -3   1   4     1925.20     2080.28     51.03 o 
  -2   1   4     1179.03     1063.60     35.54 o 
  -1   1   4       44.95       74.30      6.19 o 
   0   1   4      675.56      694.93     14.58 o 
   1   1   4      572.52      598.15     17.92 o 
   2   1   4     4532.37     4530.21     65.77 o 
   3   1   4      625.29      658.59     12.74 o 
   4   1   4       24.33       25.13      2.74 o 
   5   1   4       85.93       76.31      8.02 o 
   6   1   4      348.21      305.06     13.82 o 
   7   1   4        0.24        9.71      5.90 o 
   8   1   4      301.55      283.90     16.96 o 
   9   1   4       79.64       75.21     11.09 o 
  -9   2   4        2.16        0.00      6.39 o 
  -8   2   4       19.58       31.58     18.12 o 
  -7   2   4      570.27      581.17     27.98 o 
  -6   2   4       11.51        9.61      5.80 o 
  -5   2   4      283.60      293.61     13.51 o 
  -4   2   4       26.88       40.61      4.90 o 
  -3   2   4     7365.89     7080.32    133.57 o 
  -2   2   4      889.20      971.88     25.53 o 
  -1   2   4     2666.48     2392.93     35.20 o 
   0   2   4       10.77       14.33      2.51 o 
   1   2   4     5257.70     5280.78     96.85 o 
   2   2   4      283.29      244.48     12.09 o 
   3   2   4      145.16      132.61      4.77 o 
   4   2   4      415.68      400.06     11.22 o 
   5   2   4       36.36       30.94      3.25 o 
   6   2   4      326.61      344.82     12.53 o 
   7   2   4     3180.38     3522.92    172.17 o 
   8   2   4        0.58        0.00      5.58 o 
   9   2   4      362.36      347.87     20.18 o 
  -9   3   4       29.69       55.65     13.82 o 
  -8   3   4      837.00      867.31     39.93 o 
  -7   3   4      294.79      299.19     18.06 o 
  -6   3   4     2499.13     2519.88     84.32 o 
  -5   3   4      132.34      105.75      8.11 o 
  -4   3   4      867.24      912.51     19.86 o 
  -3   3   4     2593.19     2424.84     99.50 o 
  -2   3   4        3.95       35.80      2.84 o 
  -1   3   4       72.22       72.77      4.01 o 
   0   3   4      562.61      556.80     10.05 o 
   1   3   4     3497.17     3472.25     55.36 o 
   2   3   4    19147.13    17835.48    493.03 o 
   3   3   4     1437.01     1437.34     34.88 o 
   4   3   4     1994.02     2148.27     47.42 o 
   5   3   4      240.87      213.79      7.55 o 
   6   3   4      928.10      891.60     24.09 o 
   7   3   4       90.31       90.12     15.11 o 
   8   3   4       88.42       89.73     10.12 o 
   9   3   4      139.82      149.83     14.36 o 
  -9   4   4       18.22       86.17     26.68 o 
  -8   4   4      119.18      146.08     14.38 o 
  -7   4   4      137.28      161.27     16.20 o 
  -6   4   4      537.83      466.82     31.16 o 
  -5   4   4      673.49      630.58     27.15 o 
  -4   4   4     1501.37     1386.74     55.20 o 
  -3   4   4     5272.39     5291.73    134.99 o 
  -2   4   4    18517.47    17477.57    590.51 o 
  -1   4   4     3749.15     3727.21     60.95 o 
   0   4   4     2217.58     2375.79     39.48 o 
   1   4   4     4207.15     4210.77     74.89 o 
   2   4   4      151.04      163.11      7.78 o 
   3   4   4        5.49        4.60      2.91 o 
   4   4   4      102.12      109.99      7.27 o 
   5   4   4     1010.00      979.81     31.29 o 
   6   4   4     3306.71     3206.57     83.24 o 
   7   4   4     1371.75     1349.39     41.93 o 
   8   4   4      618.36      632.34     29.45 o 
   9   4   4      227.57      245.48     17.79 o 
  -9   5   4      730.80      702.10     37.99 o 
  -8   5   4       18.24       18.30      8.02 o 
  -7   5   4     3784.28     3786.02    134.80 o 
  -6   5   4       25.28       37.41     11.55 o 
  -5   5   4      193.60      202.24     10.10 o 
  -4   5   4       21.17       22.21      3.19 o 
  -3   5   4     1686.67     1705.96     45.92 o 
  -2   5   4      169.66      156.82      5.49 o 
  -1   5   4     1204.26     1111.63     21.08 o 
   0   5   4       14.05       26.72      2.42 o 
   1   5   4     5083.26     5011.10     95.98 o 
   2   5   4      143.70      131.57      4.29 o 
   3   5   4     8087.29     8014.96    174.05 o 
   4   5   4      594.62      570.47     15.06 o 
   5   5   4     3313.49     3407.31     83.59 o 
   6   5   4      116.29       93.80     11.45 o 
   7   5   4       50.43       60.21      8.72 o 
   8   5   4       12.47        7.62      6.12 o 
   9   5   4        1.26        6.44      6.59 o 
  -9   6   4      107.18      132.60     15.07 o 
  -8   6   4      181.44      171.13     14.54 o 
  -7   6   4        2.22        0.00      5.62 o 
  -6   6   4       21.73       17.28      4.10 o 
  -5   6   4      230.67      215.38      7.08 o 
  -4   6   4      671.66      647.91     17.24 o 
  -3   6   4     2109.30     1931.54     99.46 o 
  -2   6   4     4787.50     4792.12     90.86 o 
  -1   6   4       18.69       34.36      3.23 o 
   0   6   4     1548.98     1552.21     31.77 o 
   1   6   4       20.16       33.90      2.75 o 
   2   6   4     1624.43     1658.64     45.43 o 
   3   6   4      528.87      475.87     19.25 o 
   4   6   4        2.92        3.64      3.10 o 
   5   6   4        1.35        2.58      3.64 o 
   6   6   4     1781.22     1749.25     81.40 o 
   7   6   4      556.82      596.54     21.79 o 
   8   6   4      281.15      270.81     17.63 o 
   9   6   4       36.15       36.73      8.47 o 
  -8   7   4       78.27       93.39     11.31 o 
  -7   7   4       21.59       51.19      9.01 o 
  -6   7   4      597.08      590.89     24.83 o 
  -5   7   4      102.22       99.80      6.46 o 
  -4   7   4       63.85       66.00      5.93 o 
  -3   7   4      408.29      368.74     10.28 o 
  -2   7   4        0.16       10.03      2.81 o 
  -1   7   4      268.92      280.28      8.40 o 
   0   7   4       38.21       53.07      4.40 o 
   1   7   4        8.10       22.36      2.68 o 
   2   7   4     4853.27     4632.56    154.59 o 
   3   7   4       96.99      109.31      4.09 o 
   4   7   4       49.07       62.57      4.47 o 
   5   7   4       86.26       91.28      9.97 o 
   6   7   4       95.19      106.25      7.11 o 
   7   7   4       29.67       30.64      5.49 o 
   8   7   4        0.09        7.87      8.12 o 
  -8   8   4        6.27       15.84      7.60 o 
  -7   8   4      438.36      377.85     20.60 o 
  -6   8   4       64.22       69.28      6.41 o 
  -5   8   4        0.97        9.07      3.70 o 
  -4   8   4        0.69        2.78      2.60 o 
  -3   8   4      235.64      245.94      8.59 o 
  -2   8   4     1985.98     2067.01     43.22 o 
  -1   8   4      219.20      225.47      8.40 o 
   0   8   4        4.24        6.80      2.46 o 
   1   8   4      669.15      634.92     14.27 o 
   2   8   4      214.19      226.50      9.55 o 
   3   8   4       50.64       49.93      3.29 o 
   4   8   4       13.12       14.02      6.58 o 
   5   8   4        5.10        9.26      3.57 o 
   6   8   4      223.26      244.12     13.29 o 
   7   8   4      277.26      235.99     15.96 o 
   8   8   4        0.71        5.48      5.87 o 
  -8   9   4       41.17       53.84     13.37 o 
  -7   9   4      601.95      622.85     24.74 o 
  -6   9   4       15.07       22.02      8.04 o 
  -5   9   4       19.53       20.05      4.80 o 
  -4   9   4       15.85       29.78      4.31 o 
  -3   9   4     1508.16     1417.59     33.47 o 
  -2   9   4      334.25      314.06     19.45 o 
  -1   9   4       96.62       84.77      5.27 o 
   0   9   4       90.80      101.81      4.69 o 
   1   9   4      782.27      751.47     16.33 o 
   2   9   4       22.41       18.88      5.99 o 
   3   9   4      813.00      741.53     20.97 o 
   4   9   4       10.08       14.19      4.84 o 
   5   9   4      228.15      251.53     13.50 o 
   6   9   4        8.24       11.19      5.69 o 
   7   9   4        8.65       29.74     14.69 o 
   8   9   4        0.51        0.00      6.76 o 
  -8  10   4      168.92      144.41     18.99 o 
  -7  10   4        8.65        9.23      6.14 o 
  -6  10   4       77.26       84.96      7.61 o 
  -5  10   4        5.99        6.76      3.54 o 
  -4  10   4      224.98      226.69      9.61 o 
  -3  10   4      513.39      540.38     16.23 o 
  -2  10   4     1234.72     1341.53     37.03 o 
  -1  10   4      135.30      155.55      7.09 o 
   0  10   4       65.23       70.44      6.37 o 
   1  10   4      144.87      144.63      7.43 o 
   2  10   4     1144.14     1120.00     30.97 o 
   3  10   4       28.26       27.54      7.06 o 
   4  10   4      219.08      216.21     14.62 o 
   5  10   4       88.71       89.06     12.28 o 
   6  10   4      901.47      862.58     40.96 o 
   7  10   4        9.76        5.95      6.26 o 
   8  10   4      176.59      257.98     77.84 o 
  -7  11   4      369.38      402.06     29.50 o 
  -6  11   4      447.51      455.99     23.28 o 
  -5  11   4      304.74      301.39     16.95 o 
  -4  11   4      180.11      162.78     13.37 o 
  -3  11   4      537.08      489.76     21.45 o 
  -2  11   4        1.56        2.11      2.75 o 
  -1  11   4       27.49       27.01      4.61 o 
   0  11   4        0.59        0.00      4.40 o 
   1  11   4     1277.31     1230.32     35.19 o 
   2  11   4     2167.05     2180.93     60.02 o 
   3  11   4     1662.20     1620.64     46.59 o 
   4  11   4      140.42      117.63      9.78 o 
   5  11   4      565.22      574.82     26.02 o 
   6  11   4      228.84      297.89     20.42 o 
   7  11   4        2.48        0.60      6.15 o 
  -7  12   4       30.97        5.88      9.38 o 
  -6  12   4        7.54        0.00      6.50 o 
  -5  12   4      838.55      758.76     31.92 o 
  -4  12   4      347.43      398.04     17.90 o 
  -3  12   4     2321.39     2391.60     70.75 o 
  -2  12   4      290.41      266.86     10.04 o 
  -1  12   4      497.36      481.45     19.25 o 
   0  12   4      492.46      478.02     21.37 o 
   1  12   4     1483.36     1424.60     41.34 o 
   2  12   4       21.75       19.51      4.97 o 
   3  12   4       31.03       45.70      8.77 o 
   4  12   4      274.03      280.58     17.41 o 
   5  12   4      158.67      158.67     14.15 o 
   6  12   4       82.04       63.78     11.03 o 
   7  12   4      683.06      583.99     34.20 o 
  -6  13   4      742.05      688.91     36.15 o 
  -5  13   4      117.43      116.87     10.80 o 
  -4  13   4      295.61      260.85     13.99 o 
  -3  13   4       16.66       14.01      5.70 o 
  -2  13   4        0.25        2.19      6.29 o 
  -1  13   4      106.95       95.00     11.53 o 
   0  13   4      755.33      728.54     25.42 o 
   1  13   4       22.82       21.21      6.59 o 
   2  13   4     2647.88     2609.55     77.57 o 
   3  13   4        1.79        4.89      4.41 o 
   4  13   4      678.55      685.11     31.59 o 
   5  13   4        1.12        6.23      6.62 o 
   6  13   4      112.47      118.48     13.29 o 
  -5  14   4       58.00       63.96     10.31 o 
  -4  14   4      210.34      193.45     15.86 o 
  -3  14   4      199.01      193.83     16.11 o 
  -2  14   4      826.51      857.17     38.05 o 
  -1  14   4      389.04      415.27     23.52 o 
   0  14   4        1.52        0.00      5.55 o 
   1  14   4       83.82       67.07      6.78 o 
   2  14   4        0.37        0.00      3.84 o 
   3  14   4        0.81        0.00      4.27 o 
   4  14   4       40.11       58.49      9.93 o 
   5  14   4       81.67       70.96     11.59 o 
  -4  15   4        8.46        0.00      6.63 o 
  -3  15   4       13.69        3.31      6.76 o 
  -2  15   4      108.17      145.19     15.13 o 
  -1  15   4       77.73       85.67     11.86 o 
   0  15   4        0.10        5.49      6.03 o 
   1  15   4      119.44      140.51     12.59 o 
   2  15   4      105.67       98.03     10.78 o 
   3  15   4       82.07       72.80      9.73 o 
   4  15   4       55.16       75.20     10.97 o 
  -3  16   4      309.16      349.15     24.52 o 
  -2  16   4        6.89        5.44      6.95 o 
  -1  16   4        9.61       19.14      8.22 o 
   0  16   4        1.05        0.00      5.82 o 
   1  16   4       60.82       89.21     11.68 o 
   2  16   4       10.51        1.47      5.89 o 
   3  16   4       81.86       98.77     14.72 o 
  -2  17   4        0.63        2.58     10.73 o 
  -1  17   4       53.74       44.56     12.73 o 
   0  17   4        4.05       10.00      6.82 o 
   1  17   4        9.68       14.66      7.63 o 
   2  17   4      110.39      125.65     17.64 o 
  -9   0   5      128.89       94.75     21.88 o 
  -7   0   5     3264.91     3298.90    174.76 o 
  -5   0   5      127.18      127.36     12.95 o 
  -3   0   5     2275.13     2269.57     88.86 o 
  -1   0   5      993.86     1087.09     30.42 o 
   1   0   5     9079.41     9212.91    242.93 o 
   3   0   5      795.11      618.09     39.03 o 
   5   0   5      121.07      130.82     12.50 o 
   7   0   5      484.96      520.02     49.35 o 
   9   0   5        6.40       14.27     11.14 o 
  -9   1   5       19.81        8.20      8.20 o 
  -8   1   5       46.65       37.56      9.12 o 
  -7   1   5     1279.68     1248.91     51.70 o 
  -6   1   5     1530.83     1523.30     55.23 o 
  -5   1   5      568.95      590.82     23.74 o 
  -4   1   5      837.53      855.67     28.52 o 
  -3   1   5     3244.37     3294.64     90.07 o 
  -2   1   5     2229.70     1958.44     69.20 o 
  -1   1   5      113.84      137.03      6.49 o 
   0   1   5      123.87      124.42      6.20 o 
   1   1   5     1069.08     1052.90     18.60 o 
   2   1   5     4950.58     4937.81     83.57 o 
   3   1   5     1165.18     1171.71     23.93 o 
   4   1   5       32.02       39.80      6.36 o 
   5   1   5      761.26      741.58     26.16 o 
   6   1   5      817.69      735.05     30.29 o 
   7   1   5      388.19      371.48     19.68 o 
   8   1   5        5.72        0.00      5.96 o 
   9   1   5        7.14       30.66      8.49 o 
  -9   2   5        3.76       25.39     14.48 o 
  -8   2   5      235.06      239.00     18.89 o 
  -7   2   5        4.73       20.57      9.29 o 
  -6   2   5       91.82       88.28      9.55 o 
  -5   2   5      236.73      234.25     13.29 o 
  -4   2   5     1825.48     1892.30     56.76 o 
  -3   2   5        8.22       22.12      9.81 o 
  -2   2   5     9526.42     9244.72    175.02 o 
  -1   2   5      377.33      366.62      8.34 o 
   0   2   5      172.67      193.34      9.42 o 
   1   2   5      118.70      108.97      4.41 o 
   2   2   5     5269.70     5020.16    154.81 o 
   3   2   5       68.13       60.41      3.83 o 
   4   2   5      781.85      798.98     19.44 o 
   5   2   5       37.01       36.49      4.10 o 
   6   2   5     4047.24     4080.50    135.40 o 
   7   2   5       70.10       84.88     10.53 o 
   8   2   5       12.31       20.80      7.66 o 
   9   2   5        7.89       33.12     15.68 o 
  -9   3   5      652.39      626.62     37.48 o 
  -8   3   5      127.29      142.08     14.29 o 
  -7   3   5     1290.10     1343.22     54.94 o 
  -6   3   5      611.43      627.35     28.25 o 
  -5   3   5        4.17       16.24      5.62 o 
  -4   3   5       19.20       16.07      3.14 o 
  -3   3   5     1003.85      972.28     30.05 o 
  -2   3   5       38.75       35.68      2.71 o 
  -1   3   5     6286.78     6241.44    125.48 o 
   0   3   5       51.47       60.84      3.43 o 
   1   3   5    14193.13    13990.65    277.69 o 
   2   3   5     2911.11     2588.90    125.85 o 
   3   3   5     4704.45     4503.80    260.59 o 
   4   3   5      230.85      231.95      8.25 o 
   5   3   5       90.08      103.23      6.49 o 
   6   3   5      810.70      770.66     24.37 o 
   7   3   5       69.70       56.32      9.10 o 
   8   3   5        2.71        8.77      6.54 o 
   9   3   5      187.07      172.75     16.10 o 
  -9   4   5      123.38      111.68     13.98 o 
  -8   4   5        0.56        4.97      6.43 o 
  -7   4   5        9.19       21.44      7.64 o 
  -6   4   5     1054.99     1006.72     39.38 o 
  -5   4   5     4347.43     4414.74    143.16 o 
  -4   4   5     3148.93     2846.11     77.69 o 
  -3   4   5     6143.62     5954.00    106.79 o 
  -2   4   5     3187.11     2984.05     51.46 o 
  -1   4   5      143.10      155.54      6.13 o 
   0   4   5      233.95      211.89      9.05 o 
   1   4   5     1075.17     1079.44     23.99 o 
   2   4   5      435.71      413.68     10.37 o 
   3   4   5      791.18      736.58     29.93 o 
   4   4   5     1012.44     1031.02     32.99 o 
   5   4   5     3078.44     3193.51     82.42 o 
   6   4   5     1279.07     1203.03     33.94 o 
   7   4   5     1965.68     2046.11     76.23 o 
   8   4   5      154.35      172.96     15.24 o 
   9   4   5        7.98       11.41      7.71 o 
  -9   5   5        4.82        6.14      7.84 o 
  -8   5   5      384.87      385.09     23.27 o 
  -7   5   5        0.34        0.44      5.03 o 
  -6   5   5     1080.60     1131.06     44.66 o 
  -5   5   5      834.18      769.02     36.48 o 
  -4   5   5       19.23       18.58      5.09 o 
  -3   5   5       53.97       48.78      4.07 o 
  -2   5   5      361.54      343.82     12.16 o 
  -1   5   5      147.99      171.82     10.19 o 
   0   5   5     9290.04     9403.20    191.87 o 
   1   5   5      301.19      289.63     11.60 o 
   2   5   5    14338.66    14472.69    291.48 o 
   3   5   5      143.04      157.45      6.89 o 
   4   5   5       26.01       37.92      4.57 o 
   5   5   5       24.69       30.46      5.63 o 
   6   5   5      110.34      125.48      7.87 o 
   7   5   5        1.74        0.00      5.34 o 
   8   5   5       93.17      105.15     11.28 o 
   9   5   5        0.75        0.00      8.30 o 
  -8   6   5        6.81       22.02     12.35 o 
  -7   6   5      191.09      182.04     18.92 o 
  -6   6   5      195.50      172.57     12.82 o 
  -5   6   5     1172.91      977.73     55.56 o 
  -4   6   5      608.85      544.08     20.12 o 
  -3   6   5     2378.88     2177.85     50.95 o 
  -2   6   5     1186.21     1180.63     24.52 o 
  -1   6   5     1494.44     1535.36     31.07 o 
   0   6   5     1760.66     1778.47     35.53 o 
   1   6   5      888.76      845.02     27.93 o 
   2   6   5      392.34      375.06      9.39 o 
   3   6   5       68.04       62.52      4.87 o 
   4   6   5      142.38      159.38     10.17 o 
   5   6   5      304.65      312.77     13.68 o 
   6   6   5      949.15      926.42     53.91 o 
   7   6   5      879.81      827.21     34.15 o 
   8   6   5       40.12       46.77      8.53 o 
  -8   7   5        5.01        3.13      6.75 o 
  -7   7   5      338.53      341.58     21.66 o 
  -6   7   5      207.09      211.97     14.05 o 
  -5   7   5        3.35        2.44      7.03 o 
  -4   7   5     1336.92     1269.73     38.94 o 
  -3   7   5     2884.79     2758.69     60.38 o 
  -2   7   5      290.01      285.34      8.79 o 
  -1   7   5       33.21       35.43      3.59 o 
   0   7   5       63.77       85.42      5.26 o 
   1   7   5      683.07      655.97     16.90 o 
   2   7   5      167.33      164.33      9.00 o 
   3   7   5      492.55      461.19     16.81 o 
   4   7   5      760.71      780.30     25.04 o 
   5   7   5      100.54      105.76      9.24 o 
   6   7   5      127.92      122.93      8.62 o 
   7   7   5      107.82      118.65     12.39 o 
   8   7   5        6.74        9.21     10.58 o 
  -8   8   5      537.96      481.84     27.78 o 
  -7   8   5      105.45      100.77     11.91 o 
  -6   8   5      349.67      310.16     18.26 o 
  -5   8   5      289.31      296.54     16.20 o 
  -4   8   5       31.35       41.73      4.51 o 
  -3   8   5      340.39      386.10     12.07 o 
  -2   8   5     2248.17     2302.65     52.23 o 
  -1   8   5      170.93      207.68      9.59 o 
   0   8   5     1428.87     1470.53     50.32 o 
   1   8   5      301.47      287.13     11.89 o 
   2   8   5     2481.51     2377.22     55.28 o 
   3   8   5       50.93       61.09      4.93 o 
   4   8   5       74.49       76.03      6.81 o 
   5   8   5       14.63       28.62      6.33 o 
   6   8   5      378.05      352.06     15.73 o 
   7   8   5      124.14      140.71     12.82 o 
   8   8   5       44.55       57.17     13.69 o 
  -8   9   5       59.15       74.17     15.17 o 
  -7   9   5       13.27       23.92     11.09 o 
  -6   9   5      580.44      585.48     35.46 o 
  -5   9   5      692.76      643.79     23.10 o 
  -4   9   5      227.87      192.84     10.81 o 
  -3   9   5      796.98      767.17     21.64 o 
  -2   9   5     1108.11     1135.47     29.04 o 
  -1   9   5        0.38        3.19      3.87 o 
   0   9   5        3.98       15.68      3.87 o 
   1   9   5        4.54        7.82      3.26 o 
   2   9   5     2159.17     1943.71     67.92 o 
   3   9   5       50.68       45.26      6.35 o 
   4   9   5       41.80       47.49     10.07 o 
   5   9   5       97.29      101.31      9.32 o 
   6   9   5      984.57     1031.29     49.97 o 
   7   9   5       26.26       32.38     16.32 o 
  -7  10   5      326.26      270.44     24.49 o 
  -6  10   5       11.92       17.04      7.82 o 
  -5  10   5      269.70      263.53     13.35 o 
  -4  10   5        4.78        6.59      3.78 o 
  -3  10   5     1402.02     1494.83     39.35 o 
  -2  10   5      314.41      298.25     10.52 o 
  -1  10   5     2212.89     2278.60     54.27 o 
   0  10   5       13.66       20.93      3.41 o 
   1  10   5     1451.72     1424.18     38.64 o 
   2  10   5      568.64      528.53     18.51 o 
   3  10   5      113.62       95.46      9.53 o 
   4  10   5       30.60       53.70     10.56 o 
   5  10   5      264.85      245.96     16.05 o 
   6  10   5      128.34      121.91     11.38 o 
   7  10   5      622.65      601.30     40.70 o 
  -7  11   5      305.44      351.65     50.02 o 
  -6  11   5      249.65      214.17     19.41 o 
  -5  11   5        2.86       14.00      5.40 o 
  -4  11   5       77.45       73.98      6.88 o 
  -3  11   5      355.50      339.80     13.71 o 
  -2  11   5      355.28      420.79     18.53 o 
  -1  11   5      443.25      416.55     13.57 o 
   0  11   5     1493.48     1439.63     42.17 o 
   1  11   5      640.74      627.63     21.90 o 
   2  11   5      904.16      842.23     32.07 o 
   3  11   5      592.98      569.17     24.29 o 
   4  11   5      120.48      171.99     13.10 o 
   5  11   5      410.19      487.93     24.91 o 
   6  11   5       10.43       24.46      9.70 o 
   7  11   5      140.65      126.90     13.75 o 
  -6  12   5      352.17      368.68     26.41 o 
  -5  12   5      194.40      207.85     15.46 o 
  -4  12   5      548.29      546.88     22.49 o 
  -3  12   5      131.52      116.77      7.37 o 
  -2  12   5     2143.90     2283.24     61.82 o 
  -1  12   5      201.38      232.09     15.00 o 
   0  12   5       60.66       79.03     10.32 o 
   1  12   5       48.52       54.06      6.43 o 
   2  12   5        1.19       10.71      5.06 o 
   3  12   5      231.04      219.10     15.33 o 
   4  12   5      575.37      558.53     28.65 o 
   5  12   5      253.46      225.97     19.39 o 
   6  12   5      903.55      932.42     45.83 o 
  -6  13   5        3.84        0.00      7.86 o 
  -5  13   5        9.62       15.51      8.46 o 
  -4  13   5       97.54      107.14      9.83 o 
  -3  13   5        1.09        0.99      5.86 o 
  -2  13   5        0.05        2.06      6.96 o 
  -1  13   5     1088.70     1050.21     75.31 o 
   0  13   5        1.68       10.81      6.83 o 
   1  13   5      882.59      903.04     32.24 o 
   2  13   5      141.47      137.72      9.70 o 
   3  13   5      590.32      602.43     28.65 o 
   4  13   5       37.29       58.43      9.16 o 
   5  13   5       63.96       82.91     12.75 o 
  -5  14   5      149.73      124.33     15.58 o 
  -4  14   5      212.88      191.16     16.24 o 
  -3  14   5       23.20       52.96     13.84 o 
  -2  14   5      163.23      186.75     15.75 o 
  -1  14   5        1.86        4.67      9.09 o 
   0  14   5      213.05      249.62     16.79 o 
   1  14   5       37.87       44.25      6.42 o 
   2  14   5        1.68        0.00      4.59 o 
   3  14   5       73.51       76.43     10.59 o 
   4  14   5       58.26       65.04     10.64 o 
   5  14   5        5.51        9.72      7.94 o 
  -4  15   5      112.28       95.25     18.91 o 
  -3  15   5        0.08        4.23      7.86 o 
  -2  15   5       77.78       81.73     13.77 o 
  -1  15   5       62.02       85.66     13.73 o 
   0  15   5        7.56       19.33      8.66 o 
   1  15   5        0.01        2.80      5.36 o 
   2  15   5      132.83      132.81     16.70 o 
   3  15   5        3.92        0.00      6.96 o 
   4  15   5        9.75        5.35      7.42 o 
  -2  16   5      105.66      131.18     15.83 o 
  -1  16   5      117.68      138.57     14.52 o 
   0  16   5       31.85       43.61      9.81 o 
   1  16   5      146.93      143.59     12.97 o 
   2  16   5       22.15       18.66      9.32 o 
  -8   0   6      341.73      365.09     30.73 o 
  -6   0   6       78.47       86.66     16.26 o 
  -4   0   6     2605.44     2446.23    113.49 o 
  -2   0   6     8885.74     7594.02    404.18 o 
   0   0   6     2638.51     2835.80    107.76 o 
   2   0   6     5068.68     5191.55    162.23 o 
   4   0   6      809.15      787.98     39.63 o 
   6   0   6     1806.74     1835.56     92.16 o 
   8   0   6      396.62      373.75     30.07 o 
  -9   1   6      497.34      447.03     31.87 o 
  -8   1   6      154.31      161.38     16.58 o 
  -7   1   6      204.57      169.62     14.68 o 
  -6   1   6      586.18      533.35     25.58 o 
  -5   1   6      648.65      637.51     26.12 o 
  -4   1   6      284.32      306.21     15.69 o 
  -3   1   6     3130.67     3156.64     94.08 o 
  -2   1   6      204.73      214.04      8.60 o 
  -1   1   6      903.52      861.99     16.72 o 
   0   1   6     3609.74     3334.19    152.91 o 
   1   1   6      360.29      363.77      9.26 o 
   2   1   6     4422.75     4148.31     82.82 o 
   3   1   6     1335.73     1193.65     33.76 o 
   4   1   6      383.98      364.65     15.91 o 
   5   1   6      933.24      895.46     34.46 o 
   6   1   6      556.81      571.71     25.54 o 
   7   1   6      355.58      354.92     20.54 o 
   8   1   6      119.57      111.51     12.88 o 
  -8   2   6       35.54       70.70     11.18 o 
  -7   2   6      144.25      148.54     13.59 o 
  -6   2   6       48.98       77.97     10.61 o 
  -5   2   6     4299.00     4334.91    146.41 o 
  -4   2   6      122.33      111.93      9.93 o 
  -3   2   6     1933.10     1849.46     57.71 o 
  -2   2   6       29.45       18.77      3.15 o 
  -1   2   6     1591.64     1572.06     29.95 o 
   0   2   6      108.61      115.14      5.99 o 
   1   2   6     1111.58     1163.43     26.70 o 
   2   2   6      940.26      928.59     21.70 o 
   3   2   6      704.52      627.05     16.59 o 
   4   2   6       44.13       53.47     10.33 o 
   5   2   6      981.77     1006.42     37.51 o 
   6   2   6       10.45       24.92      8.05 o 
   7   2   6     1536.59     1581.65     61.27 o 
   8   2   6       20.14       18.43      7.48 o 
  -8   3   6       15.33       16.03      8.43 o 
  -7   3   6       25.23       37.53      9.36 o 
  -6   3   6      251.80      257.93     16.86 o 
  -5   3   6        3.41       15.05      6.86 o 
  -4   3   6      133.78      139.63     10.99 o 
  -3   3   6       62.65       67.26      8.38 o 
  -2   3   6      216.20      193.12     10.03 o 
  -1   3   6     2917.27     2848.43     62.10 o 
   0   3   6     2890.69     2824.51    117.45 o 
   1   3   6     1740.00     1662.64     42.48 o 
   2   3   6      635.66      624.59     25.81 o 
   3   3   6      596.31      608.37     16.83 o 
   4   3   6       38.67       42.77      4.36 o 
   5   3   6       14.14       20.40      4.92 o 
   6   3   6      885.36      849.70     35.90 o 
   7   3   6       13.80        8.93      6.31 o 
   8   3   6       83.22       83.85     12.03 o 
  -8   4   6       50.68       58.96     11.50 o 
  -7   4   6       27.96       38.78      9.36 o 
  -6   4   6      468.51      492.07     25.73 o 
  -5   4   6      500.38      492.52     23.24 o 
  -4   4   6      572.49      600.92     25.70 o 
  -3   4   6        9.44       13.72      4.61 o 
  -2   4   6      773.90      735.40     15.57 o 
  -1   4   6       35.57       36.22      2.97 o 
   0   4   6      383.92      386.05     10.29 o 
   1   4   6      261.91      255.06      8.13 o 
   2   4   6      104.67      120.34      6.26 o 
   3   4   6      562.87      546.16     20.18 o 
   4   4   6     1500.22     1464.44     38.31 o 
   5   4   6      782.39      783.29     23.72 o 
   6   4   6      735.10      757.64     31.92 o 
   7   4   6      134.35      136.39     12.99 o 
   8   4   6       28.25       41.92      8.41 o 
  -8   5   6       30.72       45.43     11.17 o 
  -7   5   6        4.17       19.83      7.63 o 
  -6   5   6        1.40        0.00      6.37 o 
  -5   5   6        6.22        0.00      5.19 o 
  -4   5   6      105.99      105.12     10.03 o 
  -3   5   6      159.44      155.46      9.62 o 
  -2   5   6      410.08      364.29     14.79 o 
  -1   5   6     4431.32     4549.47     96.18 o 
   0   5   6        9.44       27.85      6.18 o 
   1   5   6      581.90      629.48     15.02 o 
   2   5   6       20.28       21.26      3.63 o 
   3   5   6      492.98      480.94     17.27 o 
   4   5   6       82.67       60.64      7.54 o 
   5   5   6      117.48       93.90      6.86 o 
   6   5   6       92.78       85.30      9.29 o 
   7   5   6       16.20       28.63      7.68 o 
   8   5   6       10.69       12.59      7.83 o 
  -8   6   6        2.72        6.24      7.95 o 
  -7   6   6      214.05      208.88     16.40 o 
  -6   6   6      385.56      350.70     22.06 o 
  -5   6   6      177.19      195.00     13.18 o 
  -4   6   6      796.45      849.37     27.35 o 
  -3   6   6       92.99       79.40      4.66 o 
  -2   6   6      984.57      932.81     32.11 o 
  -1   6   6      161.59      167.92      6.88 o 
   0   6   6      189.04      163.09      6.60 o 
   1   6   6     1163.74     1133.34     25.49 o 
   2   6   6      316.19      299.77     14.53 o 
   3   6   6        1.53       18.98      5.64 o 
   4   6   6     1424.78     1411.41     42.72 o 
   5   6   6        3.00        7.47      5.17 o 
   6   6   6      902.87      875.79     36.08 o 
   7   6   6       67.14       74.77     10.41 o 
   8   6   6       52.95       66.04      9.83 o 
  -8   7   6       71.32       69.67     11.76 o 
  -7   7   6      167.07      174.67     16.38 o 
  -6   7   6     1307.64     1311.20     55.90 o 
  -5   7   6      134.13      143.45     12.83 o 
  -4   7   6      482.03      469.16     18.15 o 
  -3   7   6       40.88       43.39      4.47 o 
  -2   7   6      293.11      284.58      9.91 o 
  -1   7   6       46.14       49.11      6.60 o 
   0   7   6     1328.24     1331.96     32.27 o 
   1   7   6      391.49      415.06     11.77 o 
   2   7   6     1482.78     1431.95     39.93 o 
   3   7   6      557.84      530.12     19.99 o 
   4   7   6      140.90      124.59      8.90 o 
   5   7   6      151.98      131.79      8.40 o 
   6   7   6     1210.08     1171.26     45.77 o 
   7   7   6        0.35        8.51      7.54 o 
   8   7   6        8.66        0.00      8.80 o 
  -7   8   6      164.23      171.31     18.64 o 
  -6   8   6       76.66       88.34     11.15 o 
  -5   8   6     1456.89     1278.46     69.60 o 
  -4   8   6       61.44       87.53      9.34 o 
  -3   8   6     1005.43     1033.78     34.70 o 
  -2   8   6      343.32      362.28     17.26 o 
  -1   8   6     1675.33     1633.98     40.02 o 
   0   8   6       25.29       43.83      6.17 o 
   1   8   6     2322.40     2332.43     60.55 o 
   2   8   6      248.78      195.52     14.29 o 
   3   8   6       36.78       38.16      5.88 o 
   4   8   6       96.62      111.26      7.33 o 
   5   8   6      238.01      213.11     10.97 o 
   6   8   6       30.44       30.60      9.62 o 
   7   8   6      538.67      534.52     35.65 o 
  -7   9   6      398.95      370.67     24.47 o 
  -6   9   6      348.05      342.34     21.42 o 
  -5   9   6      397.94      361.59     21.28 o 
  -4   9   6      503.32      492.48     20.17 o 
  -3   9   6      581.90      540.72     17.29 o 
  -2   9   6      537.20      543.04     17.64 o 
  -1   9   6     2150.37     2197.62     60.26 o 
   0   9   6        3.86       23.74      5.93 o 
   1   9   6     1163.17     1234.49     39.08 o 
   2   9   6      600.66      597.16     30.45 o 
   3   9   6     1500.70     1398.10    104.71 o 
   4   9   6      568.94      576.41     25.39 o 
   5   9   6      293.39      320.79     21.85 o 
   6   9   6      101.79      102.82     11.91 o 
   7   9   6       11.79       12.97     14.76 o 
  -7  10   6        6.05        5.63      9.11 o 
  -6  10   6      231.15      229.23     17.96 o 
  -5  10   6      586.79      522.64     22.18 o 
  -4  10   6     1033.76     1080.43     38.99 o 
  -3  10   6      142.70      168.90      8.94 o 
  -2  10   6     1247.83     1346.06     37.07 o 
  -1  10   6        0.05        7.04      4.40 o 
   0  10   6      140.12      126.59      7.87 o 
   1  10   6       14.19       24.44      4.16 o 
   2  10   6      417.28      420.99     16.97 o 
   3  10   6      298.04      341.10     19.32 o 
   4  10   6      666.67      644.18     28.95 o 
   5  10   6       67.57       79.28      9.93 o 
   6  10   6      603.14      592.95     31.85 o 
   7  10   6      105.06      105.91     19.21 o 
  -6  11   6      162.71      160.21     18.26 o 
  -5  11   6       43.80       27.69      6.04 o 
  -4  11   6       15.49       31.88      7.65 o 
  -3  11   6        7.34        0.76      3.64 o 
  -2  11   6       30.24       45.45      5.44 o 
  -1  11   6      185.48      176.26     15.51 o 
   0  11   6     1333.72     1409.94     44.70 o 
   1  11   6      351.04      358.52     18.98 o 
   2  11   6     1541.30     1611.92     74.83 o 
   3  11   6      308.90      309.15     19.02 o 
   4  11   6       35.64       60.02     14.62 o 
   5  11   6        3.76        3.21      6.10 o 
   6  11   6       28.22       58.38     11.09 o 
  -6  12   6       21.50       26.18      9.97 o 
  -5  12   6      771.16      744.12     36.91 o 
  -4  12   6        0.66        5.48      5.15 o 
  -3  12   6      113.13      145.25      9.17 o 
  -2  12   6       99.73      121.91      7.73 o 
  -1  12   6       23.72       15.93      5.26 o 
   0  12   6        8.91        3.64      4.71 o 
   1  12   6       12.62       21.56      5.79 o 
   2  12   6       90.40       88.44     11.38 o 
   3  12   6      336.49      351.73     21.79 o 
   4  12   6        1.07        3.04      8.29 o 
   5  12   6      267.00      268.91     21.10 o 
  -5  13   6        0.45        0.00     10.56 o 
  -4  13   6       63.88       76.31     14.36 o 
  -3  13   6      231.41      252.63     17.71 o 
  -2  13   6      119.44      113.47     11.97 o 
  -1  13   6       38.22       36.88      6.67 o 
   0  13   6      395.15      340.19     16.24 o 
   1  13   6        2.10        4.48      4.90 o 
   2  13   6      171.77      173.09     14.65 o 
   3  13   6       78.95       81.02     10.65 o 
   4  13   6        1.98       24.73     14.38 o 
   5  13   6        1.37       14.03      9.26 o 
  -4  14   6       33.14       50.71     13.86 o 
  -3  14   6       12.59       12.39      7.15 o 
  -2  14   6      110.11      126.24     12.96 o 
  -1  14   6       32.85       30.31      9.29 o 
   0  14   6        1.21       11.11     10.96 o 
   1  14   6        0.33        0.00      5.16 o 
   2  14   6      228.61      214.76     16.74 o 
   3  14   6       16.18       33.58     10.74 o 
   4  14   6       34.49       62.87     11.81 o 
  -3  15   6       81.97       55.40     21.78 o 
  -2  15   6       11.16        6.18      6.84 o 
  -1  15   6       50.93       65.30     10.94 o 
   0  15   6       30.21       49.20     10.22 o 
   1  15   6       55.88       74.67     13.79 o 
   2  15   6       14.75       45.78     16.33 o 
   3  15   6      165.08      158.68     26.18 o 
   0  16   6      365.11      350.59     24.88 o 
  -7   0   7        6.18       16.73     29.77 o 
  -5   0   7     5164.03     5106.98    270.06 o 
  -3   0   7     1498.86     1518.56     71.44 o 
  -1   0   7     5724.07     5619.96    190.16 o 
   1   0   7     4146.30     3967.61    122.79 o 
   3   0   7      624.80      612.49     21.08 o 
   5   0   7     2830.10     2731.96    168.29 o 
   7   0   7      807.00      732.78     50.58 o 
  -8   1   7      263.49      249.32     21.89 o 
  -7   1   7      251.95      241.57     20.32 o 
  -6   1   7     2045.76     2069.07     85.69 o 
  -5   1   7      371.10      384.87     23.59 o 
  -4   1   7      621.36      676.21     28.59 o 
  -3   1   7        0.99        0.00      4.81 o 
  -2   1   7       60.19       52.51      8.36 o 
  -1   1   7     3468.53     3530.68     77.02 o 
   0   1   7     5165.21     5131.67    189.53 o 
   1   1   7     1252.75     1225.00     27.98 o 
   2   1   7     2784.52     2707.30     57.63 o 
   3   1   7      842.92      784.33     21.85 o 
   4   1   7      855.12      841.66     32.65 o 
   5   1   7      168.64      146.72     12.20 o 
   6   1   7      841.71      839.10     37.27 o 
   7   1   7        5.29       11.95      8.32 o 
   8   1   7      242.31      207.29     16.93 o 
  -8   2   7       38.86       57.79     11.54 o 
  -7   2   7      139.09      150.86     14.95 o 
  -6   2   7      404.92      373.85     23.65 o 
  -5   2   7        0.56        4.02      6.54 o 
  -4   2   7     1666.07     1649.97     60.77 o 
  -3   2   7      111.81      130.35     12.24 o 
  -2   2   7     1308.59     1218.98     40.79 o 
  -1   2   7     1005.96     1022.37     25.48 o 
   0   2   7      292.26      298.14     10.98 o 
   1   2   7      318.02      344.81     10.32 o 
   2   2   7      687.12      645.27     16.20 o 
   3   2   7       18.29       29.46      6.23 o 
   4   2   7     5129.29     5243.84    172.61 o 
   5   2   7        5.02       14.02      6.20 o 
   6   2   7      685.54      652.24     31.56 o 
   7   2   7       12.25        1.83      5.88 o 
   8   2   7        5.35        9.53      8.73 o 
  -8   3   7        2.99        5.77      7.52 o 
  -7   3   7        5.94       15.57     14.83 o 
  -6   3   7       34.26       41.36      8.50 o 
  -5   3   7      316.61      337.07     21.34 o 
  -4   3   7      258.90      263.61     15.24 o 
  -3   3   7      268.07      272.97     15.94 o 
  -2   3   7      173.16      148.56      8.57 o 
  -1   3   7     2114.12     1917.40     95.25 o 
   0   3   7     1351.17     1396.58     37.55 o 
   1   3   7      725.13      712.18     27.89 o 
   2   3   7       52.46       46.36      3.97 o 
   3   3   7      774.79      832.02     24.40 o 
   4   3   7      132.29      136.14      8.81 o 
   5   3   7       19.69       37.06      7.21 o 
   6   3   7       19.43       14.72      9.43 o 
   7   3   7       26.91       31.63      7.59 o 
   8   3   7      121.09      131.84     14.14 o 
  -8   4   7        0.71        5.13      8.01 o 
  -7   4   7       62.17       70.24     11.72 o 
  -6   4   7        1.66        5.00      7.03 o 
  -5   4   7     1082.01     1131.34     45.39 o 
  -4   4   7       16.03        9.55      5.73 o 
  -3   4   7       58.63       48.47      5.56 o 
  -2   4   7       34.64       33.32      4.95 o 
  -1   4   7      104.41      122.11      6.26 o 
   0   4   7       30.24       33.76      3.92 o 
   1   4   7       82.26       82.96      5.26 o 
   2   4   7        3.68        8.33      2.79 o 
   3   4   7      776.05      799.99     29.70 o 
   4   4   7      241.06      251.92     11.30 o 
   5   4   7      728.70      779.21     32.48 o 
   6   4   7       13.08       14.74      6.52 o 
   7   4   7       35.31       59.51      9.95 o 
   8   4   7       20.42       30.04      9.75 o 
  -8   5   7        2.41        9.62      8.88 o 
  -7   5   7        0.37        0.00      7.33 o 
  -6   5   7      147.45      160.55     15.28 o 
  -5   5   7        7.31        4.11     10.32 o 
  -4   5   7       37.48       46.72      7.98 o 
  -3   5   7      116.95      133.63      9.67 o 
  -2   5   7       74.66       81.47      5.71 o 
  -1   5   7       31.85       35.93      3.70 o 
   0   5   7     1595.40     1601.82     38.43 o 
   1   5   7       62.86       61.80      6.56 o 
   2   5   7      300.88      289.97      9.30 o 
   3   5   7        0.01        3.88      4.10 o 
   4   5   7       64.40       90.16     16.31 o 
   5   5   7       26.02       27.96      5.20 o 
   6   5   7      282.88      313.37     18.99 o 
   7   5   7       82.61       90.70     12.35 o 
  -7   6   7        0.99        0.00      7.04 o 
  -6   6   7        0.59       19.41     13.95 o 
  -5   6   7      542.27      521.69     27.49 o 
  -4   6   7      348.01      376.76     20.61 o 
  -3   6   7      202.42      190.98     10.05 o 
  -2   6   7      388.09      369.20     24.17 o 
  -1   6   7     1202.07     1231.06     30.86 o 
   0   6   7      102.46      132.34      7.22 o 
   1   6   7       40.30       43.63      4.56 o 
   2   6   7     1536.12     1456.14     53.89 o 
   3   6   7      504.71      517.71     20.71 o 
   4   6   7      426.13      441.06     20.91 o 
   5   6   7      453.22      442.24     23.06 o 
   6   6   7       31.54       37.47      8.07 o 
   7   6   7      306.59      271.31     18.03 o 
  -7   7   7      121.05      148.77     16.04 o 
  -6   7   7      238.50      214.58     17.52 o 
  -5   7   7      691.40      673.71     34.96 o 
  -4   7   7      312.59      299.23     19.26 o 
  -3   7   7      534.86      546.14     20.33 o 
  -2   7   7      338.90      339.23     12.37 o 
  -1   7   7     1248.81     1246.44     32.68 o 
   0   7   7      890.26      869.16     32.33 o 
   1   7   7      801.39      762.64     20.68 o 
   2   7   7      375.91      342.32     17.01 o 
   3   7   7     1973.73     1935.89     56.58 o 
   4   7   7       74.26       74.07      7.24 o 
   5   7   7      644.07      667.57     25.56 o 
   6   7   7       54.58       52.03      8.13 o 
   7   7   7       71.45       86.31     14.63 o 
  -7   8   7       25.97       49.62     10.62 o 
  -6   8   7      132.81      135.88     14.55 o 
  -5   8   7      484.40      508.07     29.54 o 
  -4   8   7     1499.50     1406.13     55.31 o 
  -3   8   7        9.34        5.39      4.04 o 
  -2   8   7     3669.27     3774.85    143.87 o 
  -1   8   7       95.75       92.91      6.91 o 
   0   8   7     1792.71     1841.48     48.42 o 
   1   8   7      135.06      178.24     13.25 o 
   2   8   7      186.87      165.61      9.67 o 
   3   8   7       14.22       12.78      5.93 o 
   4   8   7     1356.54     1312.99     50.43 o 
   5   8   7       33.43       41.41      7.98 o 
   6   8   7      612.31      566.80     54.88 o 
   7   8   7        9.39        4.73      8.43 o 
  -6   9   7      387.32      360.93     23.66 o 
  -5   9   7     1016.58      971.60     45.58 o 
  -4   9   7       10.01       32.21     10.62 o 
  -3   9   7       49.26       34.66      6.89 o 
  -2   9   7       41.13       54.72      5.67 o 
  -1   9   7      500.53      542.44     18.31 o 
   0   9   7     2298.43     2380.59     68.95 o 
   1   9   7      512.20      498.00     25.42 o 
   2   9   7      607.62      529.43     19.42 o 
   3   9   7      512.45      474.12     33.53 o 
   4   9   7      104.77      120.84     11.74 o 
   5   9   7      159.60      171.93     14.68 o 
   6   9   7      319.92      341.73     28.14 o 
  -6  10   7       41.53       33.10     17.86 o 
  -5  10   7      916.80      918.47     43.56 o 
  -4  10   7       34.69       34.15      6.50 o 
  -3  10   7      225.86      252.73     14.40 o 
  -2  10   7       24.51       33.85      5.06 o 
  -1  10   7     1024.93      982.08     30.64 o 
   0  10   7      417.83      479.43     20.56 o 
   1  10   7       36.89       49.47     10.08 o 
   2  10   7        0.17       20.12     17.76 o 
   3  10   7      447.49      444.80     23.54 o 
   4  10   7      194.42      221.20     16.10 o 
   5  10   7      491.42      474.04     26.87 o 
   6  10   7        1.55       22.04     24.83 o 
  -5  11   7        7.08        0.00     10.52 o 
  -4  11   7       20.56       13.51      6.06 o 
  -3  11   7       68.63       67.54      8.09 o 
  -2  11   7       68.51       91.44      7.41 o 
  -1  11   7     1082.79     1222.10     46.91 o 
   0  11   7      200.64      220.32     12.29 o 
   1  11   7       26.79       40.24      6.51 o 
   2  11   7       20.19       29.66      7.53 o 
   3  11   7       19.03       26.50      8.74 o 
   4  11   7       29.07       50.19      9.46 o 
   5  11   7        0.81        8.26      8.10 o 
  -5  12   7       94.51      106.34     14.92 o 
  -4  12   7       23.81       30.32      6.92 o 
  -3  12   7        9.35       10.70      5.30 o 
  -2  12   7       30.83       38.39      6.77 o 
  -1  12   7       31.05       38.46      6.83 o 
   0  12   7       22.20       45.36      7.00 o 
   1  12   7       10.07       23.66      9.18 o 
   2  12   7        0.14        1.99      9.09 o 
   3  12   7       15.82       17.31     13.51 o 
   4  12   7      439.10      446.25     27.14 o 
   5  12   7        1.34       16.79     13.99 o 
  -4  13   7        1.36        9.54     20.63 o 
  -3  13   7        3.02        0.00      7.58 o 
  -2  13   7       18.50       18.40      7.32 o 
  -1  13   7       86.74       87.35      9.45 o 
   0  13   7      162.07      193.08     12.95 o 
   1  13   7        4.13        0.54      8.92 o 
   2  13   7        6.30        8.79      6.80 o 
   3  13   7       58.36       57.19     10.11 o 
   4  13   7        0.65        3.49      7.24 o 
  -3  14   7        1.92        6.80      9.24 o 
  -2  14   7       56.18       25.84     10.26 o 
  -1  14   7      251.86      236.02     18.83 o 
   0  14   7       51.86       55.46     10.08 o 
   1  14   7       52.34       57.84     10.23 o 
   2  14   7       46.52       57.72     10.57 o 
   3  14   7        0.72       11.06     14.32 o 
   0  15   7      104.48      108.06     20.82 o 
  -6   0   8      862.40      764.79     60.14 o 
  -4   0   8     3184.25     3136.09    170.15 o 
  -2   0   8     1891.25     1797.03     86.13 o 
   0   0   8      108.03       83.06     19.83 o 
   2   0   8     1033.14      863.58    132.34 o 
   4   0   8     3884.67     3847.09    193.28 o 
   6   0   8      100.30      106.83     17.79 o 
  -7   1   8       46.73       51.28     13.57 o 
  -6   1   8        7.57       16.54      8.24 o 
  -5   1   8      552.42      576.68     31.99 o 
  -4   1   8      408.52      391.71     22.76 o 
  -3   1   8      338.34      380.24     23.51 o 
  -2   1   8      852.72      849.13     35.88 o 
  -1   1   8     3085.10     2970.49     91.23 o 
   0   1   8     1583.74     1499.49     70.55 o 
   1   1   8      468.49      446.42     13.52 o 
   2   1   8       23.24       40.88      5.48 o 
   3   1   8     1639.85     1567.38     44.41 o 
   4   1   8       61.51       60.10      9.49 o 
   5   1   8      383.28      359.26     19.49 o 
   6   1   8        2.22       15.43      7.10 o 
   7   1   8       15.12        2.50      9.21 o 
  -7   2   8      107.37      102.10     14.70 o 
  -6   2   8       28.12       18.07      8.63 o 
  -5   2   8     1350.88     1350.22     60.89 o 
  -4   2   8      329.96      327.90     21.19 o 
  -3   2   8        5.89        2.72      6.75 o 
  -2   2   8      751.91      801.77     33.82 o 
  -1   2   8     1543.80     1511.75     49.27 o 
   0   2   8     1290.96     1275.62     35.79 o 
   1   2   8      149.31      148.83      7.39 o 
   2   2   8      426.40      387.73     12.62 o 
   3   2   8     1279.61     1175.43     38.99 o 
   4   2   8      142.59      150.28     12.79 o 
   5   2   8      234.67      252.85     17.51 o 
   6   2   8      187.26      197.07     16.73 o 
   7   2   8      155.97      163.61     16.07 o 
  -7   3   8      162.60      155.63     16.79 o 
  -6   3   8      594.35      595.79     35.05 o 
  -5   3   8        5.00        9.29      7.60 o 
  -4   3   8      125.03      128.87     13.71 o 
  -3   3   8      100.43      124.06     12.41 o 
  -2   3   8        1.98       13.37      4.29 o 
  -1   3   8      308.03      305.34     14.36 o 
   0   3   8     1062.87     1113.98     38.96 o 
   1   3   8      201.27      211.72      8.94 o 
   2   3   8        9.74       11.37      4.18 o 
   3   3   8        0.36       13.57      6.02 o 
   4   3   8      860.19      829.68     35.87 o 
   5   3   8        6.94       18.93      9.20 o 
   6   3   8      316.73      311.42     20.50 o 
   7   3   8       73.58       96.18     12.82 o 
  -7   4   8        4.86       32.08     20.30 o 
  -6   4   8        2.86        2.32      7.19 o 
  -5   4   8       64.91       49.53     10.63 o 
  -4   4   8      126.81      148.21     14.25 o 
  -3   4   8        2.05       10.03      6.34 o 
  -2   4   8      143.65      160.60      8.85 o 
  -1   4   8      580.79      614.34     27.00 o 
   0   4   8      512.59      531.19     24.84 o 
   1   4   8      159.02      161.81      8.05 o 
   2   4   8      142.82      165.77      9.30 o 
   3   4   8       13.22       16.37      7.21 o 
   4   4   8      619.34      606.04     23.94 o 
   5   4   8       65.61       83.38     10.48 o 
   6   4   8        8.24       10.85      7.18 o 
   7   4   8       30.45       37.86     12.07 o 
  -7   5   8       16.19       30.79      9.73 o 
  -6   5   8      110.82      115.42     14.12 o 
  -5   5   8     1568.40     1562.13     71.49 o 
  -4   5   8      205.30      217.24     17.31 o 
  -3   5   8       42.79       57.75      8.93 o 
  -2   5   8       21.87       27.41      5.08 o 
  -1   5   8     1080.62     1051.13     36.41 o 
   0   5   8      344.23      373.98     13.53 o 
   1   5   8       25.28       46.83      4.74 o 
   2   5   8       68.95       68.99      6.82 o 
   3   5   8      707.30      709.05     25.74 o 
   4   5   8      238.15      257.24     17.19 o 
   5   5   8      189.47      175.21     14.26 o 
   6   5   8       84.59       80.35     11.30 o 
   7   5   8        8.71       10.53      8.92 o 
  -7   6   8        0.37        0.00      7.15 o 
  -6   6   8      104.54      120.97     14.58 o 
  -5   6   8      780.54      819.65     42.13 o 
  -4   6   8      258.97      280.42     19.37 o 
  -3   6   8      101.86       95.16     10.72 o 
  -2   6   8       74.24       82.61      7.28 o 
  -1   6   8     2283.14     2344.99     61.21 o 
   0   6   8       40.67       44.42      5.24 o 
   1   6   8      392.53      366.74     13.90 o 
   2   6   8       33.68       25.45      5.41 o 
   3   6   8       59.08       56.97      7.64 o 
   4   6   8      775.68      759.61     28.44 o 
   5   6   8      117.76      117.43     12.40 o 
   6   6   8       36.75       42.64      9.36 o 
  -6   7   8      628.43      637.27     36.96 o 
  -5   7   8      206.01      251.82     20.82 o 
  -4   7   8        4.75       21.68     11.70 o 
  -3   7   8      408.34      413.48     23.47 o 
  -2   7   8      370.58      351.69     20.51 o 
  -1   7   8        2.71        7.12      3.91 o 
   0   7   8     3305.44     3481.99    110.32 o 
   1   7   8        6.31        6.43      3.64 o 
   2   7   8      634.44      695.60     29.67 o 
   3   7   8        0.49        1.95      4.67 o 
   4   7   8      787.50      773.31     33.45 o 
   5   7   8       42.01       47.77      9.06 o 
   6   7   8       88.85       92.56     12.25 o 
  -6   8   8       50.38       58.25     10.99 o 
  -5   8   8     1303.12     1308.07     62.28 o 
  -4   8   8       89.39       95.47     12.37 o 
  -3   8   8      302.16      292.80     15.42 o 
  -2   8   8        4.47       13.63      6.64 o 
  -1   8   8      768.91      697.63     23.20 o 
   0   8   8       49.49       53.15      6.01 o 
   1   8   8       56.20       67.92      5.68 o 
   2   8   8       58.34       74.08      7.94 o 
   3   8   8      906.19      908.89     32.58 o 
   4   8   8      270.81      253.72     16.28 o 
   5   8   8      663.89      686.18     45.97 o 
   6   8   8       12.96        9.98      7.94 o 
  -5   9   8       38.89       27.35      9.77 o 
  -4   9   8       31.76       41.93     10.18 o 
  -3   9   8      339.76      286.43     16.21 o 
  -2   9   8      166.89      188.85     12.61 o 
  -1   9   8     1423.67     1478.76     58.98 o 
   0   9   8      383.77      423.38     17.42 o 
   1   9   8      162.10      166.26     14.39 o 
   2   9   8      519.01      547.96     32.54 o 
   3   9   8      469.86      477.79     25.15 o 
   4   9   8      192.07      190.38     18.24 o 
   5   9   8        0.58        0.00      9.45 o 
  -5  10   8       20.83       14.81      8.91 o 
  -4  10   8      403.55      408.38     24.49 o 
  -3  10   8      440.53      458.08     22.40 o 
  -2  10   8      133.97      149.78     11.60 o 
  -1  10   8       88.37      103.45      8.39 o 
   0  10   8        6.13       33.69     10.50 o 
   1  10   8       90.41      113.38     13.04 o 
   2  10   8       80.28       93.19     11.24 o 
   3  10   8       66.23       73.46     10.23 o 
   4  10   8      662.36      696.53     36.59 o 
   5  10   8        0.00        7.35     10.64 o 
  -4  11   8       94.44      105.62     15.50 o 
  -3  11   8        1.38        9.70      5.76 o 
  -2  11   8       17.44       35.51     12.08 o 
  -1  11   8        7.58       18.32      7.53 o 
   0  11   8      241.00      228.53     14.46 o 
   1  11   8       79.11      132.55     13.06 o 
   2  11   8       29.07       41.37      8.97 o 
   3  11   8      196.07      238.99     18.17 o 
   4  11   8        0.34        1.84      6.68 o 
  -3  12   8        2.38        0.00      7.68 o 
  -2  12   8        2.20       13.30      7.75 o 
  -1  12   8      332.34      283.00     16.65 o 
   0  12   8       43.43       57.30      8.98 o 
   1  12   8       10.86        9.44      7.08 o 
   2  12   8       23.17       46.09      9.81 o 
   3  12   8       23.48       30.39      9.45 o 
  -2  13   8       36.56       45.06     13.55 o 
  -1  13   8       64.31       71.63     12.81 o 
   0  13   8       59.75       57.35     10.46 o 
   1  13   8        0.36        4.91      9.81 o 
   2  13   8       91.06      118.67     14.96 o 
  -7   0   9      506.26      457.51     45.75 o 
  -5   0   9      679.97      609.92     50.58 o 
  -3   0   9       10.02       12.60     12.92 o 
  -1   0   9     1140.11     1093.20     41.17 o 
   1   0   9      211.85      235.90     13.89 o 
   3   0   9     1045.17      915.80     53.53 o 
   5   0   9      864.24      804.06     57.63 o 
  -6   1   9      139.30      158.84     17.29 o 
  -5   1   9      100.24      100.02     18.90 o 
  -4   1   9      113.93      124.34     13.82 o 
  -3   1   9       72.21       80.47     11.60 o 
  -2   1   9      523.26      502.48     25.49 o 
  -1   1   9       95.65       70.30      5.33 o 
   0   1   9     2378.12     2136.04    189.16 o 
   1   1   9       91.23       78.56      6.20 o 
   2   1   9      578.85      516.32     16.63 o 
   3   1   9      271.10      272.29     18.01 o 
   4   1   9      550.89      567.67     28.78 o 
   5   1   9        7.16       10.78      7.43 o 
   6   1   9       60.77       66.47     11.70 o 
  -6   2   9       20.89       20.00      9.19 o 
  -5   2   9      239.67      255.82     20.65 o 
  -4   2   9      398.81      389.08     23.19 o 
  -3   2   9      477.44      531.09     28.26 o 
  -2   2   9       83.74       85.91     11.28 o 
  -1   2   9      436.03      371.20     26.23 o 
   0   2   9      354.88      355.02     14.79 o 
   1   2   9      111.16      139.63      7.78 o 
   2   2   9       27.50       58.65      8.11 o 
   3   2   9      324.40      355.98     20.96 o 
   4   2   9      993.53      981.51     45.05 o 
   5   2   9      196.63      190.95     17.00 o 
   6   2   9        3.31        9.08      7.87 o 
  -6   3   9        1.28       16.46      8.70 o 
  -5   3   9      807.12      785.58     44.37 o 
  -4   3   9        0.07       14.95     14.25 o 
  -3   3   9      182.85      232.78     18.05 o 
  -2   3   9       80.39      106.26     11.83 o 
  -1   3   9      360.02      358.61     21.97 o 
   0   3   9        1.84        2.30      3.91 o 
   1   3   9      391.86      404.52     21.59 o 
   2   3   9      131.75      157.90      9.87 o 
   3   3   9     1420.89     1374.95     45.57 o 
   4   3   9        4.99       12.09      6.74 o 
   5   3   9       82.14      105.57     12.90 o 
   6   3   9        3.70        4.74      7.27 o 
  -6   4   9       43.20       62.55     13.43 o 
  -5   4   9      244.11      258.03     21.98 o 
  -4   4   9      110.12      128.99     15.25 o 
  -3   4   9       44.34       64.97     10.90 o 
  -2   4   9      614.58      672.99     33.62 o 
  -1   4   9     1627.29     1572.93     83.49 o 
   0   4   9      488.29      500.65     24.20 o 
   1   4   9        0.50        1.11      3.35 o 
   2   4   9       13.68       27.16      5.73 o 
   3   4   9      151.94      182.95     11.64 o 
   4   4   9      164.60      190.10     16.15 o 
   5   4   9      146.64      160.88     15.94 o 
   6   4   9       25.27       39.97     14.46 o 
  -6   5   9      460.87      414.30     28.82 o 
  -5   5   9       11.06       17.41      9.79 o 
  -4   5   9       17.44        9.05      7.57 o 
  -3   5   9      171.86      195.96     16.42 o 
  -2   5   9        6.81        0.00      6.06 o 
  -1   5   9      160.25      163.39      9.50 o 
   0   5   9      900.19     1001.02     44.29 o 
   1   5   9       19.18       29.17      4.90 o 
   2   5   9      350.93      352.46     18.34 o 
   3   5   9       15.56        6.70      5.46 o 
   4   5   9     1101.29     1175.01     54.13 o 
   5   5   9        0.03       17.55      8.28 o 
   6   5   9        0.05        0.00      7.60 o 
  -6   6   9      103.56      133.27     17.28 o 
  -5   6   9        8.94       34.92     17.50 o 
  -4   6   9      789.86      849.84     45.10 o 
  -3   6   9      148.78      188.31     16.85 o 
  -2   6   9      484.39      527.72     28.37 o 
  -1   6   9      967.02      953.72     29.06 o 
   0   6   9      269.19      263.76     12.22 o 
   1   6   9       24.31       24.52      8.55 o 
   2   6   9      226.48      266.45     17.34 o 
   3   6   9      100.55      106.83      9.68 o 
   4   6   9     1380.65     1457.57     65.64 o 
   5   6   9      102.93      103.81     13.45 o 
   6   6   9       41.41       56.24     11.51 o 
  -5   7   9      166.43      186.83     18.37 o 
  -4   7   9       51.70       62.13     11.93 o 
  -3   7   9      802.78      807.76     42.41 o 
  -2   7   9        1.03        4.10      4.23 o 
  -1   7   9      947.11     1015.58     38.68 o 
   0   7   9        2.09        9.41      5.78 o 
   1   7   9      454.94      432.65     20.25 o 
   2   7   9        3.05       25.36     11.84 o 
   3   7   9      850.11      870.65     38.13 o 
   4   7   9        0.42        0.00      6.32 o 
   5   7   9       13.86       31.06     12.44 o 
  -5   8   9      109.33      143.63     17.39 o 
  -4   8   9      436.25      440.66     29.87 o 
  -3   8   9        0.43        9.69      8.38 o 
  -2   8   9      200.89      184.61     12.58 o 
  -1   8   9      214.22      242.32     15.59 o 
   0   8   9        3.44        3.87      4.31 o 
   1   8   9       82.43       78.87      8.43 o 
   2   8   9      338.02      300.61     19.86 o 
   3   8   9      170.78      160.85     17.30 o 
   4   8   9      518.58      489.03     39.77 o 
   5   8   9       44.75       64.73     16.64 o 
  -4   9   9      127.22      129.64     15.97 o 
  -3   9   9       95.44      112.78     13.85 o 
  -2   9   9       93.70       79.38      9.53 o 
  -1   9   9      227.22      206.07     13.67 o 
   0   9   9      315.62      308.58     15.35 o 
   1   9   9      318.31      282.18     15.76 o 
   2   9   9       16.46       22.12      6.33 o 
   3   9   9      163.22      142.98     14.57 o 
   4   9   9      123.24      153.16     15.60 o 
  -4  10   9       33.01       32.69      9.86 o 
  -3  10   9       16.59        5.36      6.74 o 
  -2  10   9      152.50      159.37     14.22 o 
  -1  10   9      310.38      284.02     16.86 o 
   0  10   9        6.80        0.00      4.77 o 
   1  10   9       80.41       84.19     11.29 o 
   2  10   9       31.46       50.52     13.16 o 
   3  10   9       50.19       55.62     10.67 o 
   4  10   9        6.07        0.00      9.77 o 
  -3  11   9       21.45        9.85      9.03 o 
  -2  11   9        9.80       41.70     34.24 o 
  -1  11   9        1.95        0.00      8.95 o 
   0  11   9      105.72      109.50     12.87 o 
   1  11   9       26.45       56.61     10.45 o 
   2  11   9      131.92      122.18     13.77 o 
   3  11   9       23.11       14.31      8.45 o 
  -1  12   9       50.24       65.43     14.41 o 
   0  12   9       68.00       55.74     12.81 o 
   1  12   9       20.48       13.93      8.10 o 
  -4   0  10      240.59      253.25     32.12 o 
  -2   0  10       12.06       27.36     13.06 o 
   0   0  10        5.88        0.00      7.10 o 
   2   0  10     1271.79     1210.65     87.54 o 
   4   0  10      296.42      280.90     28.35 o 
  -5   1  10       21.18       41.94     14.54 o 
  -4   1  10        8.51        6.57      8.34 o 
  -3   1  10     1209.13     1196.22     57.28 o 
  -2   1  10       49.35       56.59     10.84 o 
  -1   1  10      340.45      308.42     19.89 o 
   0   1  10        2.15       11.27      6.81 o 
   1   1  10       99.67       92.79      6.94 o 
   2   1  10       59.41       56.67      9.88 o 
   3   1  10      235.35      235.03     17.20 o 
   4   1  10      270.94      284.86     20.80 o 
   5   1  10       44.20       57.74     11.58 o 
  -5   2  10       42.70       38.01     11.83 o 
  -4   2  10      401.26      403.66     27.84 o 
  -3   2  10      244.08      309.98     23.47 o 
  -2   2  10       52.17       35.12     10.80 o 
  -1   2  10     1121.78     1241.98     56.70 o 
   0   2  10       75.20      107.85      9.15 o 
   1   2  10      453.63      459.85     23.43 o 
   2   2  10      433.64      444.81     21.61 o 
   3   2  10      148.67      128.45     13.21 o 
   4   2  10      288.19      281.43     20.60 o 
   5   2  10       64.72       91.90     12.24 o 
  -5   3  10      305.79      328.93     27.27 o 
  -4   3  10        0.80        7.45      9.20 o 
  -3   3  10        4.08       14.89     11.67 o 
  -2   3  10      401.41      470.87     28.72 o 
  -1   3  10       10.70       23.43     12.83 o 
   0   3  10     1081.04     1104.66     39.58 o 
   1   3  10       23.78       27.98      5.06 o 
   2   3  10      429.02      386.20     19.38 o 
   3   3  10      157.75      178.75     15.67 o 
   4   3  10      630.58      550.99     31.41 o 
   5   3  10       45.55       57.13     12.13 o 
  -5   4  10      297.16      300.82     26.19 o 
  -4   4  10      845.01      802.20     46.38 o 
  -3   4  10      505.26      527.56     33.11 o 
  -2   4  10      507.80      528.73     31.63 o 
  -1   4  10      235.99      246.91     18.82 o 
   0   4  10      313.37      303.11     19.88 o 
   1   4  10       45.89       71.84      8.24 o 
   2   4  10      272.22      298.25     18.16 o 
   3   4  10       32.64       48.77     10.11 o 
   4   4  10      158.35      147.97     16.62 o 
   5   4  10      105.82      112.06     13.42 o 
  -5   5  10      350.80      333.90     26.41 o 
  -4   5  10       18.77       47.97     10.86 o 
  -3   5  10      582.97      640.91     38.86 o 
  -2   5  10      213.60      220.70     18.12 o 
  -1   5  10      361.25      430.93     26.19 o 
   0   5  10      131.92      119.39     12.42 o 
   1   5  10      728.73      705.01     63.63 o 
   2   5  10        1.75        0.00      5.96 o 
   3   5  10      966.11      897.49     44.66 o 
   4   5  10       27.47       49.54     12.92 o 
   5   5  10        0.01        0.00      8.78 o 
  -4   6  10      345.35      363.39     27.23 o 
  -3   6  10       65.17       79.07     13.56 o 
  -2   6  10      126.72      147.55     15.38 o 
  -1   6  10       95.92      113.66     14.24 o 
   0   6  10       36.51       46.00      9.96 o 
   1   6  10      636.47      735.72     42.08 o 
   2   6  10       94.77      116.60     11.81 o 
   3   6  10      199.43      165.81     15.39 o 
   4   6  10       79.44       69.97     18.06 o 
  -4   7  10      142.11      159.12     18.95 o 
  -3   7  10       28.53       46.62     11.36 o 
  -2   7  10      411.28      430.71     30.05 o 
  -1   7  10       67.29       65.33     11.07 o 
   0   7  10      636.46      703.19     36.65 o 
   1   7  10        7.34        8.96      5.94 o 
   2   7  10       87.88       90.08     11.24 o 
   3   7  10        2.70        7.87      7.08 o 
   4   7  10      115.68      110.01     20.02 o 
  -3   8  10       30.94       41.62     10.98 o 
  -2   8  10       16.61       23.86      9.56 o 
  -1   8  10       27.50       26.18      8.76 o 
   0   8  10        1.15        0.71      6.23 o 
   1   8  10      397.55      364.97     22.40 o 
   2   8  10       82.77       88.48     14.90 o 
   3   8  10      192.15      193.68     29.59 o 
  -3   9  10      165.14      157.56     16.89 o 
  -2   9  10       79.04       56.10     10.62 o 
  -1   9  10        2.70        0.00      6.21 o 
   0   9  10       74.79       99.59     15.48 o 
   1   9  10       27.97       35.36      8.86 o 
   2   9  10       45.57       57.47     10.85 o 
  -1  10  10       86.52      149.59     25.26 o 
   0  10  10       75.17       83.42     14.42 o 
   1  10  10        7.03        9.12     10.35 o 
  -3   0  11      267.71      328.77     37.54 o 
  -1   0  11      114.25      126.85     21.04 o 
   1   0  11      339.76      334.20     38.69 o 
   3   0  11        7.62       12.93     11.30 o 
  -4   1  11       37.38       23.44     11.27 o 
  -3   1  11       13.46       46.55     14.03 o 
  -2   1  11       34.21       39.32     11.13 o 
  -1   1  11        6.68        4.55      7.47 o 
   0   1  11      135.61      137.79     13.64 o 
   1   1  11      534.22      606.56     31.81 o 
   2   1  11      129.01      128.85     13.26 o 
   3   1  11      326.40      329.48     22.98 o 
   4   1  11       23.52       24.32      8.95 o 
  -4   2  11      476.76      502.01     36.73 o 
  -3   2  11       66.84       77.79     13.06 o 
  -2   2  11      168.22      183.54     18.17 o 
  -1   2  11      134.96      180.04     16.19 o 
   0   2  11      112.54      113.35     12.98 o 
   1   2  11      176.80      163.58     11.62 o 
   2   2  11      182.77      177.83     15.16 o 
   3   2  11       33.85       27.43     12.67 o 
   4   2  11       78.55       80.57     12.07 o 
  -4   3  11       10.65       28.13     11.63 o 
  -3   3  11      507.62      489.95     34.36 o 
  -2   3  11        5.69        8.20      7.95 o 
  -1   3  11       46.52       61.43     11.09 o 
   0   3  11       83.82      139.60     14.78 o 
   1   3  11      691.84      666.10     35.29 o 
   2   3  11      245.95      260.89     18.69 o 
   3   3  11      253.47      205.98     18.24 o 
  -3   4  11      284.75      294.85     25.81 o 
  -2   4  11       62.14       31.52     10.42 o 
  -1   4  11      176.65      133.45     15.63 o 
   0   4  11        4.85        0.00      8.46 o 
   1   4  11      256.47      266.37     19.47 o 
   2   4  11       91.33      137.69     13.97 o 
   3   4  11       75.81       79.71     12.59 o 
  -3   5  11      124.19      134.57     17.94 o 
  -2   5  11      351.46      370.01     30.75 o 
  -1   5  11       17.51       45.12     19.72 o 
   0   5  11      476.46      462.58     35.70 o 
   1   5  11       27.39       45.70     10.31 o 
   2   5  11      197.80      164.82     15.07 o 
   3   5  11       37.18       54.24     11.36 o 
  -2   6  11       49.26       78.04     13.86 o 
  -1   6  11      155.50      160.93     23.59 o 
   0   6  11       83.08       91.19     15.76 o 
   1   6  11       21.31       18.76     11.35 o 
   2   6  11      515.86      511.16     33.96 o 
  -1   7  11        3.13        0.00      9.38 o 
   0   7  11       30.00       36.88     12.40 o 
   1   7  11      132.19      135.90     15.47 o 
   0   0  12        6.36        5.17     14.66 o 
  -1   1  12        1.44        7.93      8.19 o 
   0   1  12      150.70      157.63     34.59 o 
   1   1  12      143.53      128.55     26.25 o 
  -1   2  12       11.89       18.94     18.50 o 
   0   2  12       42.97       37.22     17.25 o 
                                                 
